# Supplementary material for: Prehypertension and its associated factors among government employees in Tilottama Municipality of Rupandehi District, Nepal
Source: PLoS One. 2025 Dec 11;20(12):e0338625. doi: 10.1371/journal.pone.0338625 (PMC12697992; doi:10.1371/journal.pone.0338625)
Supplement: S1 File — (CSV) [file pone.0338625.s001.csv]

i.Age	ii.Sex	iii.MaritalStatus	iv.Ethnicity	v.Religion	vi.Educationcompleted	vii.Typeoffamily	viii.Annual_income	ix.Experienceingovernmentsector	x.Typeofgovernmentemployee	xi.Level	xii.Teachergrade	xiii.Department	xiv.WorkingHoursweekly	Systolic_BP	Diastolic_BP	a.MeanBPof2ndand3rdReadingmmHg	a_1_State	b.RandomBloodGlucosemgdl	c.Heightcm	d.Weightkg	f.waistcircumference	g.hipcircumference	i.waisthipratio	MeaningHTN	AgegroupaffectedbyHTN	RiskFactorsHTN	SymptomsofHTN	PrognosisHTN	ComplicationHTN	PreventivemeasuresHTN	@15.Smoke_anytobaccoproducts	@16.Currently_smoketobaccoproducts_daily	@17.First_startedsmoking	@18.Howlongitwas	@19.Currentlyuse_anysmokelesstobaccoproducts	@20.Past12monthshave_youtriedtostopsmoking	@21.Visittoadoctorinthe_past12monthsquitsmoking	@22.Currentlyuse_smokelesstobaccoproductsdaily	@23.Averagetimesadayweek_usesmoketobaccoproducts	@24.Timesadayweek_usesmokelesstobaccoproducts	@25.Everconsumedany_alcoholproducts	@26.Consumedanyalcohol_withinpast12months	@27.Past12monthhad_atleastonestandarddrink	@28.Consumedanyalcohol_withinpast30days	@29.Past30dayshowmanyoccasions_atleastonestandarddrink	@30.Past30days_largestnumberofstandarddrink	@31.Past7daystandarddrinksdid_youhaveeachday	@32.Weekonhowmanydays_doyoueatfruit	@33.Servingoffruit_onthosedays
48	1	1	1	1	2	1	4.00E+05	18	2	Non- gazette employee		1	? 48 hours	123	98	123/98	2	NA	164	77.6	103	98	1.051020408	Don't know	40-49 years	Don't know	Don't know	Don't know	Don't know	Reducing weight and stress	2	1	21	27	2	2	No	1			2	2	NA	1	8	3 standard drink	Sunday, Tuesday, Saturday	4	1
35	1	1	1	1	2	1	1300000	9	1	6th level		4	? 48 hours	115	73	115/73	1	NA	166	68	81	85	0.952941176	correct	40-49 years	overweight, smoking and alcoholism	Dizziness and fatigue, Chest pain	Curable	Heart attack, Stroke	Reducing weight and stress, By medication	2	1	17	18	2	1	No	2	3 times a day		2	2	NA	1	3	1 standard drink	Saturday	4	2
50	1	1	1	1	4	2	1.00E+06	27	1	6th level		3	? 48 hours	140	97	140/97	3	122	155	58	84	90	0.933333333	correct	40-49 years	overweight, physical inactivity, smoking and alcoholism, Hereditary, Excessive stress	Dizziness and fatigue, Headache and palpitation, Chest pain, Difficulty breathing, Flushing face, Blurred vision	Controllable, Curable	Heart attack, Heart failure, Kidney disease, Stroke, Paralysis	Reducing weight and stress, Intake of low salt and low fat diet, By regular exercise, By medication, Limiting alcohol and smoking	2	2	22	28	1	2	Yes	1	2 times a day		1	1	NA	NA				7	1
51	2	3	1	1	1	1	3.00E+05	16	2	Non- gazette employee		1	? 48 hours	105	64	105/64	1	NA	162	74.3	88	112	0.785714286	Incorrect	60 years and above	Don't know	Dizziness and fatigue	Controllable	Paralysis	Intake of low salt and low fat diet	2	2	16	35	1	1	No	1	12 times a day		1	1	NA	NA				3	1
39	1	1	1	1	4	1	1.00E+06	4	1		Secondary Level	2	>48 hours	140	81	140/81	3	142	163	68.4	84	96	0.875	correct	40-49 years	overweight, Excessive stress	Dizziness and fatigue, Headache and palpitation, Blurred vision	Controllable	Heart attack, Heart failure, Stroke, Paralysis	Reducing weight and stress, Intake of low salt and low fat diet, By regular exercise, Get enough sleep, Limiting alcohol and smoking	2	1	20	19	1	1	No	1	1 time a day		1	1	NA	NA				7	1
25	1	2	1	1	3	1	1.00E+06	4	2	4th level		1	? 48 hours	113	71	113/71	1	NA	167	50.1	85	88	0.965909091	correct	40-49 years	overweight, physical inactivity, Hereditary	Dizziness and fatigue, Headache and palpitation	Controllable	Heart attack, Heart failure	Reducing weight and stress, Intake of low salt and low fat diet, By regular exercise	2	2	17	8	1	1	No	1	2 times a day		2	2	NA	1	5	5 standard drink	Monday	7	1
39	2	1	1	1	2	1	4.00E+05	9	2	Non- gazette employee		3	>48 hours	105	69	105/69	1	NA	151	62.8	91	103	0.883495146	correct	40-49 years	overweight	Dizziness and fatigue, Headache and palpitation, Difficulty breathing	Controllable, Curable	Heart attack, Stroke	Reducing weight and stress, Intake of low salt and low fat diet, By regular exercise, By medication, Limiting alcohol and smoking	1	NA	NA	NA	NA			NA			1	1	NA	NA				4	2
33	2	1	1	1	3	1	5.00E+05	6	1	5th level		3	? 48 hours	108	79	108/79	1	NA	162	54	73	92	0.793478261	correct	40-49 years	overweight, smoking and alcoholism, Hereditary, Excessive stress	Dizziness and fatigue, Headache and palpitation, Difficulty breathing	Curable	Heart attack, Heart failure, Paralysis	Reducing weight and stress, Intake of low salt and low fat diet, By regular exercise, By medication, Get enough sleep, Limiting alcohol and smoking	1	NA	NA	NA	NA			NA			1	1	NA	NA				7	1
38	2	3	1	1	3	2	7.00E+05	8	1	6th level		1	? 48 hours	140	91	140/91	3	96	149	78.4	105	112	0.9375	correct	40-49 years	physical inactivity, Hereditary, Excessive stress	Dizziness and fatigue, Headache and palpitation, Chest pain, Difficulty breathing, Flushing face	Controllable	Heart attack, Paralysis, Eye problem	Reducing weight and stress, Intake of low salt and low fat diet, By regular exercise, By medication, Get enough sleep	1	NA	NA	NA	NA			NA			1	1	NA	NA				4	1
38	2	1	1	1	4	1	4.00E+05	4	1	5th level		1	? 48 hours	97	66	97/66	1	NA	155	66.3	83	100	0.83	correct	40-49 years	Excessive stress	Flushing face	Curable	Heart attack	By regular exercise	1	NA	NA	NA	NA			NA			1	1	NA	NA				7	2
41	2	1	1	1	4	2	5.00E+05	8	1	6th level		1	? 48 hours	101	69	101/69	1	NA	148	54.6	70	95	0.736842105	correct	40-49 years	overweight, physical inactivity, Hereditary, Excessive stress	Dizziness and fatigue, Headache and palpitation	Controllable, Curable	Heart attack, Stroke	Reducing weight and stress, Intake of low salt and low fat diet, By regular exercise, By medication	1	NA	NA	NA	NA			NA			1	1	NA	NA				7	2
25	1	2	1	1	3	1	5.00E+05	4	1	5th level		1	? 48 hours	132	81	132/81	2	NA	168	60.1	73	89	0.820224719	correct	40-49 years	overweight, physical inactivity, smoking and alcoholism, Hereditary, Excessive stress	Headache and palpitation, Chest pain, Difficulty breathing, Flushing face, Blurred vision	Controllable	Heart attack, Heart failure, Kidney disease	Reducing weight and stress, Intake of low salt and low fat diet, By regular exercise, Get enough sleep, Limiting alcohol and smoking	1	NA	NA	NA	NA			NA			1	1	NA	NA				7	1
36	2	1	1	1	2	2	4.00E+05	3	2	Non- gazette employee		1	? 48 hours	111	63	111/63	1	NA	158	70.4	90	106	0.849056604	correct	60 years and above	overweight, physical inactivity, Hereditary, Excessive stress	Dizziness and fatigue, Headache and palpitation	Controllable, Curable	Heart attack, Paralysis	Reducing weight and stress, Intake of low salt and low fat diet, By regular exercise, By medication	1	NA	NA	NA	NA			NA			1	1	NA	NA				7	2
34	2	1	1	1	4	2	5.00E+05	4	1	4th level		1	? 48 hours	100	61	100/61	1	NA	162	65.3	87	103	0.844660194	correct	40-49 years	overweight, physical inactivity, smoking and alcoholism, Excessive stress	Dizziness and fatigue, Headache and palpitation, Flushing face	Controllable	Heart attack, Kidney disease, Eye problem	Reducing weight and stress, Intake of low salt and low fat diet, By regular exercise, Get enough sleep, Limiting alcohol and smoking	1	NA	NA	NA	NA			NA			1	1	NA	NA				7	1
27	2	2	1	1	3	2	5.00E+05	5	2	5th level		4	? 48 hours	122	72	122/72	2	NA	166	52.9	74	93	0.795698925	correct	40-49 years	smoking and alcoholism, Excessive stress	Dizziness and fatigue, Headache and palpitation, Difficulty breathing	Controllable, Curable	Heart attack, Heart failure	Reducing weight and stress, Intake of low salt and low fat diet, Limiting alcohol and smoking	1	NA	NA	NA	NA			NA			1	1	NA	NA				7	2
42	2	1	1	1	3	2	1.00E+06	4	2	5th level		3	? 48 hours	111	74	111/74	1	NA	162	80	98	107	0.91588785	correct	40-49 years	overweight, smoking and alcoholism, Hereditary, Excessive stress	Dizziness and fatigue, Headache and palpitation, Chest pain, Difficulty breathing, Flushing face, Blurred vision	Controllable, Curable	Heart attack, Heart failure, Stroke, Paralysis, Eye problem	Reducing weight and stress, Intake of low salt and low fat diet, By regular exercise, By medication, Limiting alcohol and smoking	1	NA	NA	NA	NA			NA			1	1	NA	NA				7	1
30	2	1	1	1	2	2	5.00E+05	7	2	Non- gazette employee		3	? 48 hours	126	83	126/83	2	NA	157	59	88	100	0.88	correct	40-49 years	overweight, smoking and alcoholism, Hereditary, Excessive stress	Dizziness and fatigue, Headache and palpitation, Chest pain, Difficulty breathing, Flushing face, Blurred vision	Controllable, Curable	Heart attack, Heart failure, Stroke, Paralysis, Eye problem	Reducing weight and stress, Intake of low salt and low fat diet, By regular exercise, By medication, Limiting alcohol and smoking	1	NA	NA	NA	NA			NA			1	1	NA	NA				7	1
30	2	1	1	1	3	2	1.00E+06	7	2	4th level		1	? 48 hours	101	69	101/69	1	NA	159	70.9	79	104	0.759615385	Incorrect	60 years and above	overweight, physical inactivity, smoking and alcoholism, Hereditary, Excessive stress	Dizziness and fatigue, Headache and palpitation, Chest pain, Difficulty breathing, Flushing face, Blurred vision	Controllable	Heart attack, Stroke, Paralysis, Eye problem	Reducing weight and stress, Intake of low salt and low fat diet, By regular exercise, By medication, Get enough sleep	1	NA	NA	NA	NA			NA			1	1	NA	NA				7	1
30	2	2	1	1	2	2	6.00E+05	7	2	Non- gazette employee		1	? 48 hours	148	98	148/98	3	110	150	88	102	127	0.803149606	Incorrect	40-49 years	Hereditary	Dizziness and fatigue	Controllable	Heart attack, Paralysis, Eye problem	Reducing weight and stress, Intake of low salt and low fat diet, By regular exercise, Get enough sleep	1	NA	NA	NA	NA			NA			1	1	NA	NA				3	2
44	2	1	1	1	2	1	6.00E+05	6	2	4th level		1	? 48 hours	122	67	122/67	2	NA	152	63.7	82	102	0.803921569	correct	40-49 years	overweight, physical inactivity, smoking and alcoholism, Hereditary, Excessive stress	Dizziness and fatigue, Headache and palpitation, Chest pain, Difficulty breathing, Flushing face, Blurred vision	Controllable	Heart attack, Heart failure, Stroke, Paralysis	Reducing weight and stress, Intake of low salt and low fat diet, By regular exercise, By medication, Get enough sleep, Limiting alcohol and smoking	1	NA	NA	NA	NA			NA			1	1	NA	NA				5	1
40	2	1	1	1	3	2	1.00E+06	8	1	5th level		1	? 48 hours	101	66	101/66	1	NA	148	58	97	81	1.197530864	correct	40-49 years	overweight, physical inactivity, Excessive stress	Dizziness and fatigue, Headache and palpitation, Flushing face	Controllable	Heart attack, Heart failure, Kidney disease, Stroke, Paralysis, Eye problem	Reducing weight and stress, Intake of low salt and low fat diet, By regular exercise, Get enough sleep, Limiting alcohol and smoking	1	NA	NA	NA	NA			NA			1	1	NA	NA				7	1
47	2	3	1	1	3	1	650000	11	1	6th level		1	? 48 hours	105	61	105/61	1	NA	155	58.2	82	94	0.872340426	correct	40-49 years	overweight, physical inactivity	Dizziness and fatigue, Headache and palpitation	Curable	Paralysis	Reducing weight and stress, Intake of low salt and low fat diet, By regular exercise, By medication, Limiting alcohol and smoking	1	NA	NA	NA	NA			NA			1	1	NA	NA				3	1
35	2	1	1	1	4	1	1.00E+06	10	1	7th level		1	? 48 hours	109	92	109/92	1	NA	161	74.7	93	102	0.911764706	correct	40-49 years	overweight, physical inactivity, smoking and alcoholism, Excessive stress	Dizziness and fatigue, Headache and palpitation, Chest pain, Flushing face	Controllable	Heart attack, Stroke, Paralysis	Reducing weight and stress, Intake of low salt and low fat diet, By regular exercise, By medication, Get enough sleep, Limiting alcohol and smoking	1	NA	NA	NA	NA			NA			1	1	NA	NA				5	1
42	1	1	1	1	3	2	5.00E+05	10	2	Non- gazette employee		1	>48 hours	155	94	155/94	3	122	173	76.7	89	99	0.898989899	correct	20-39 years	Hereditary, Excessive stress, Don't know	Dizziness and fatigue, Headache and palpitation	Controllable	Heart attack, Paralysis	Reducing weight and stress, Intake of low salt and low fat diet, By regular exercise, By medication, Get enough sleep, Limiting alcohol and smoking	1	NA	NA	NA	NA			NA			1	1	NA	NA				2	1
53	2	1	1	1	3	1	650000	20	1	6th level		3	? 48 hours	100	80	100/80	1	NA	157	47	69	79	0.873417722	correct	40-49 years	overweight, physical inactivity, smoking and alcoholism, Hereditary, Excessive stress	Dizziness and fatigue, Headache and palpitation, Flushing face	Controllable	Heart attack, Kidney disease, Paralysis	Reducing weight and stress, Intake of low salt and low fat diet, By regular exercise, By medication, Get enough sleep, Limiting alcohol and smoking	1	NA	NA	NA	NA			NA			1	1	NA	NA				4	1
27	2	1	1	1	2	2	384000	3	2	4th level		3	? 48 hours	102	50	102/50	1	NA	157	64.8	84	90	0.933333333	correct	40-49 years	overweight, physical inactivity, smoking and alcoholism, Hereditary, Excessive stress	Dizziness and fatigue, Headache and palpitation, Chest pain, Difficulty breathing, Flushing face	Controllable	Heart attack	Reducing weight and stress, By regular exercise, Limiting alcohol and smoking	1	NA	NA	NA	NA			NA			1	1	NA	NA				7	3
34	2	1	1	1	3	1	450000	14	1	5th level		3	? 48 hours	100	62	100/62	1	NA	160	65.9	82	99	0.828282828	correct	40-49 years	overweight, physical inactivity, smoking and alcoholism, Hereditary, Excessive stress	Dizziness and fatigue, Headache and palpitation, Chest pain, Difficulty breathing, Flushing face	Controllable	Heart attack, Kidney disease, Stroke, Paralysis	Reducing weight and stress, Intake of low salt and low fat diet, By regular exercise, By medication, Limiting alcohol and smoking	1	NA	NA	NA	NA			NA			1	1	NA	NA				5	1
32	2	1	1	1	4	1	8.00E+05	9	1	5th level		3	>48 hours	97	62	97/62	1	NA	155	58	94	83	1.13253012	correct	40-49 years	overweight, physical inactivity, smoking and alcoholism, Hereditary, Excessive stress	Dizziness and fatigue, Headache and palpitation, Chest pain, Difficulty breathing, Flushing face, Blurred vision	Controllable	Heart attack, Heart failure, Stroke, Paralysis, Eye problem	Reducing weight and stress, Intake of low salt and low fat diet, By regular exercise, By medication, Get enough sleep, Limiting alcohol and smoking	1	NA	NA	NA	NA			NA			1	1	NA	NA				7	1
37	2	1	1	1	2	2	1.00E+06	10	2	4th level		3	>48 hours	109	72	109/72	1	NA	156	66	88	105	0.838095238	correct	40-49 years	overweight, physical inactivity, smoking and alcoholism, Hereditary, Excessive stress	Dizziness and fatigue, Headache and palpitation, Chest pain, Difficulty breathing, Flushing face, Blurred vision	Controllable	Heart attack, Paralysis	Reducing weight and stress, Intake of low salt and low fat diet, By regular exercise, By medication, Get enough sleep, Limiting alcohol and smoking	1	NA	NA	NA	NA			NA			1	1	NA	NA				7	1
31	2	1	1	1	3	2	7.00E+05	7	2	4th level		3	>48 hours	120	80	120/80	2	NA	154	66	94	107	0.878504673	correct	40-49 years	overweight, physical inactivity, smoking and alcoholism, Hereditary, Excessive stress	Dizziness and fatigue, Headache and palpitation, Chest pain, Difficulty breathing, Flushing face, Blurred vision	Controllable	Heart attack, Heart failure, Kidney disease, Stroke, Paralysis	Reducing weight and stress, Intake of low salt and low fat diet, By regular exercise, By medication, Get enough sleep, Limiting alcohol and smoking	1	NA	NA	NA	NA			NA			1	1	NA	NA				7	1
34	2	1	1	1	2	2	250000	6	2	Non- gazette employee		3	? 48 hours	117	69	117/69	1	NA	148	57	76	91	0.835164835	correct	40-49 years	Don't know	Dizziness and fatigue, Headache and palpitation	Curable	Stroke, Paralysis	By medication, Get enough sleep	1	NA	NA	NA	NA			NA			1	1	NA	NA				7	1
58	2	1	1	1	2	2	6.00E+05	24	1	6th level		3	? 48 hours	91	48	91/48	1	NA	153	67.9	90	100	0.9	correct	60 years and above	overweight, physical inactivity, smoking and alcoholism, Hereditary, Excessive stress	Dizziness and fatigue, Headache and palpitation, Chest pain, Difficulty breathing, Flushing face	Controllable	Heart attack, Heart failure, Kidney disease, Stroke, Paralysis	Reducing weight and stress, Intake of low salt and low fat diet, By regular exercise, By medication, Get enough sleep, Limiting alcohol and smoking	1	NA	NA	NA	NA			NA			1	1	NA	NA				6	2
29	2	1	1	1	3	2	5.00E+05	6	1	5th level		3	? 48 hours	118	70	118/70	1	NA	160	66.1	87	99	0.878787879	correct	40-49 years	overweight, Excessive stress	Dizziness and fatigue, Chest pain, Difficulty breathing, Flushing face, Blurred vision	Controllable, Not curable	Heart attack, Heart failure, Stroke, Paralysis	Reducing weight and stress, Intake of low salt and low fat diet, By regular exercise, By medication, Limiting alcohol and smoking	1	NA	NA	NA	NA			NA			1	1	NA	NA				4	1
30	2	1	1	1	2	2	3.00E+05	3	2	Non- gazette employee		3	? 48 hours	93	66	93/66	1	NA	160	51	65	87	0.747126437	correct	40-49 years	overweight, Excessive stress	Dizziness and fatigue, Chest pain, Difficulty breathing, Flushing face, Blurred vision	Controllable, Not curable	Heart attack, Heart failure, Stroke, Paralysis	Reducing weight and stress, Intake of low salt and low fat diet, By regular exercise, By medication, Limiting alcohol and smoking	1	NA	NA	NA	NA			NA			1	1	NA	NA				6	2
30	1	1	1	1	3	2	450000	6	1	4th level		3	? 48 hours	110	70	110/70	1	NA	169	56	68	88	0.772727273	correct	40-49 years	overweight, physical inactivity, Hereditary, Excessive stress	Dizziness and fatigue, Headache and palpitation, Chest pain, Difficulty breathing, Flushing face	Controllable	Heart attack, Heart failure, Kidney disease, Stroke, Paralysis, Eye problem	Reducing weight and stress, Intake of low salt and low fat diet, By regular exercise, By medication, Get enough sleep, Limiting alcohol and smoking	1	NA	NA	NA	NA			NA			1	1	NA	NA				3	1
45	2	1	1	1	2	1	5.00E+05	21	1	6th level		3	? 48 hours	130	73	130/73	2	NA	155	58.5	85	92	0.923913043	correct	40-49 years	overweight, physical inactivity, Hereditary, Excessive stress	Dizziness and fatigue, Headache and palpitation	Controllable	Heart attack, Heart failure, Stroke	Reducing weight and stress, Intake of low salt and low fat diet, By regular exercise, By medication	1	NA	NA	NA	NA			NA			1	1	NA	NA				4	2
31	2	1	1	1	2	2	3.00E+05	5	2	Non- gazette employee		1	? 48 hours	118	70	118/70	1	NA	155	56	77	96	0.802083333	Don't know	40-49 years	overweight, physical inactivity, smoking and alcoholism, Hereditary, Excessive stress	Dizziness and fatigue, Headache and palpitation, Chest pain, Difficulty breathing, Flushing face, Blurred vision	Controllable	Heart attack	Reducing weight and stress, Intake of low salt and low fat diet, By regular exercise, Limiting alcohol and smoking	1	NA	NA	NA	NA			NA			1	1	NA	NA				2	1
33	2	1	1	1	2	1	1.00E+06	3	2	4th level		4	? 48 hours	105	76	105/76	1	NA	164	78.5	87	112	0.776785714	correct	40-49 years	overweight, physical inactivity	Dizziness and fatigue, Headache and palpitation, Chest pain	Controllable	Heart attack, Paralysis	Reducing weight and stress, Intake of low salt and low fat diet, By regular exercise	1	NA	NA	NA	NA			NA			1	1	NA	NA				7	1
30	2	1	1	1	4	1	5.00E+05	10	1	4th level		1	? 48 hours	119	78	119/78	1	NA	155	58	78	89	0.876404494	correct	40-49 years	overweight, physical inactivity, smoking and alcoholism	Dizziness and fatigue, Headache and palpitation, Chest pain	Controllable	Heart attack, Heart failure	Reducing weight and stress, Intake of low salt and low fat diet, By regular exercise, By medication, Get enough sleep, Limiting alcohol and smoking	1	NA	NA	NA	NA			NA			1	1	NA	NA				7	3
33	1	1	1	1	2	2	1.00E+06	9	1	5th level		3	? 48 hours	100	70	100/70	1	NA	170	72	88	96	0.916666667	correct	40-49 years	overweight, physical inactivity, smoking and alcoholism, Hereditary, Excessive stress	Dizziness and fatigue, Headache and palpitation, Chest pain, Difficulty breathing, Flushing face, Blurred vision	Controllable	Heart attack, Heart failure, Kidney disease, Stroke, Paralysis, Eye problem	Reducing weight and stress, Intake of low salt and low fat diet, By regular exercise, By medication, Get enough sleep, Limiting alcohol and smoking	1	NA	NA	NA	NA			NA			1	1	NA	NA				3	1
28	1	2	1	1	4	2	4.00E+05	2	2	4th level		4	? 48 hours	128	76	128/76	2	NA	173	73	85	102	0.833333333	Incorrect	40-49 years	overweight, physical inactivity, smoking and alcoholism, Excessive stress	Dizziness and fatigue, Headache and palpitation, Flushing face	Controllable	Heart attack, Heart failure, Kidney disease, Stroke, Paralysis, Eye problem	Reducing weight and stress, Intake of low salt and low fat diet, By regular exercise, By medication, Limiting alcohol and smoking	1	NA	NA	NA	NA			NA			1	1	NA	NA				7	1
41	1	1	1	1	3	2	6.00E+05	13	2	4th level		4	? 48 hours	122	76	122/76	2	NA	168	76	98	97	1.010309278	correct	60 years and above	overweight, physical inactivity, smoking and alcoholism, Excessive stress	Dizziness and fatigue, Headache and palpitation, Chest pain, Flushing face, Blurred vision	Controllable, Curable	Heart attack, Heart failure, Kidney disease, Stroke, Paralysis, Eye problem	Reducing weight and stress, Intake of low salt and low fat diet, By regular exercise, By medication, Get enough sleep, Limiting alcohol and smoking	1	NA	NA	NA	NA			NA			1	1	NA	NA				7	1
29	1	1	1	1	3	1	396000	4	1	5th level		4	>48 hours	119	76	119/76	1	NA	175	66.1	82	100	0.82	correct	40-49 years	physical inactivity, Hereditary, Excessive stress	Dizziness and fatigue, Headache and palpitation, Flushing face	Controllable	Heart attack, Heart failure, Kidney disease, Stroke, Paralysis, Eye problem	Reducing weight and stress, By regular exercise, By medication, Get enough sleep, Limiting alcohol and smoking	1	NA	NA	NA	NA			NA			1	1	NA	NA				3	1
35	2	1	2	1	4	2	5.00E+05	10	1	4th level		1	? 48 hours	102	59	102/59	1	NA	163	87.4	101	112	0.901785714	Incorrect	40-49 years	overweight, physical inactivity, smoking and alcoholism, Hereditary, Excessive stress	Dizziness and fatigue, Headache and palpitation	Controllable	Heart attack	Reducing weight and stress, By regular exercise	1	NA	NA	NA	NA			NA			1	1	NA	NA				7	1
25	2	1	1	1	3	2	7.00E+05	2	2	4th level		4	? 48 hours	99	65	99/65	1	NA	163	69.2	87	104	0.836538462	correct	40-49 years	Hereditary	Dizziness and fatigue, Blurred vision	Controllable, Curable	Heart attack	Reducing weight and stress, Intake of low salt and low fat diet	1	NA	NA	NA	NA			NA			1	1	NA	NA				7	2
32	2	1	1	1	3	1	8.00E+05	1	2	5th level		1	>48 hours	105	69	105/69	1	NA	154	73.9	85	98	0.867346939	Incorrect	60 years and above	overweight, physical inactivity, smoking and alcoholism, Hereditary, Excessive stress	Dizziness and fatigue, Headache and palpitation, Chest pain, Difficulty breathing, Flushing face	Controllable, Curable	Heart attack, Heart failure, Kidney disease, Stroke, Paralysis, Eye problem	Reducing weight and stress, Intake of low salt and low fat diet, By regular exercise, By medication, Limiting alcohol and smoking	1	NA	NA	NA	NA			NA			1	1	NA	NA				7	2
51	2	1	1	1	2	1	6.00E+05	24	2	4th level		1	? 48 hours	140	85	140/85	3	119	161	77	99	104	0.951923077	correct	60 years and above	overweight, physical inactivity, Hereditary	Dizziness and fatigue, Headache and palpitation, Chest pain, Flushing face, Blurred vision	Controllable	Heart attack, Stroke, Paralysis	Reducing weight and stress, Intake of low salt and low fat diet, By regular exercise, By medication, Get enough sleep, Limiting alcohol and smoking	1	NA	NA	NA	NA			NA			1	1	NA	NA				5	1
52	1	1	1	1	3	2	5.00E+05	23	1	6th level		1	? 48 hours	121	83	121/83	2	NA	165	83.4	99	102	0.970588235	correct	60 years and above	Excessive stress	Dizziness and fatigue, Headache and palpitation, Difficulty breathing	Controllable	Heart attack	Reducing weight and stress, Intake of low salt and low fat diet	1	NA	NA	NA	NA			NA			1	1	NA	NA				7	2
27	2	1	1	1	3	2	4.00E+05	5	1	4th level		3	? 48 hours	110	80	110/80	1	NA	142	65	71	85	0.835294118	correct	40-49 years	overweight, physical inactivity, smoking and alcoholism, Hereditary, Excessive stress	Dizziness and fatigue, Headache and palpitation, Chest pain, Difficulty breathing, Flushing face, Blurred vision	Controllable	Heart attack, Heart failure, Kidney disease, Stroke, Paralysis	Reducing weight and stress, Intake of low salt and low fat diet, By regular exercise, By medication, Get enough sleep, Limiting alcohol and smoking	1	NA	NA	NA	NA			NA			1	1	NA	NA				7	1
32	1	1	2	2	3	2	450000	6	1	4th level		1	? 48 hours	110	75	110/75	1	NA	170	65	75	88	0.852272727	Incorrect	40-49 years	overweight, physical inactivity, smoking and alcoholism	Dizziness and fatigue, Headache and palpitation, Chest pain, Difficulty breathing	Controllable	Heart attack, Heart failure	Reducing weight and stress, Intake of low salt and low fat diet, By regular exercise, By medication	1	NA	NA	NA	NA			NA			1	1	NA	NA				3	1
35	1	1	4	1	3	1	1700000	9	1	5th level		1	? 48 hours	114	70	114/70	1	NA	169	62	83	87	0.954022989	Incorrect	40-49 years	physical inactivity, smoking and alcoholism, Hereditary	Headache and palpitation, Chest pain, Flushing face	Curable	Heart attack, Heart failure, Kidney disease	Reducing weight and stress, Intake of low salt and low fat diet, By regular exercise, By medication	1	NA	NA	NA	NA			NA			1	1	NA	NA				4	2
29	2	1	1	1	4	2	360000	6	2		Lower secondary Level	2	? 48 hours	140	85	140/85	3	118	152	61.5	80	96	0.833333333	Incorrect	40-49 years	overweight, physical inactivity, smoking and alcoholism, Hereditary, Excessive stress	Dizziness and fatigue, Headache and palpitation, Chest pain, Difficulty breathing, Flushing face, Blurred vision	Controllable	Heart attack, Heart failure, Kidney disease, Stroke, Paralysis, Eye problem	Reducing weight and stress, Intake of low salt and low fat diet, By regular exercise, By medication, Get enough sleep, Limiting alcohol and smoking	1	NA	NA	NA	NA			NA			1	1	NA	NA				7	1
44	2	1	2	1	3	1	3.00E+05	20	1		Primary Level	2	? 48 hours	125	75	125/75	2	NA	148	66.4	83	102	0.81372549	correct	40-49 years	physical inactivity	Dizziness and fatigue	Controllable	Heart attack	Intake of low salt and low fat diet	1	NA	NA	NA	NA			NA			1	1	NA	NA				7	1
35	2	1	1	1	4	1	1.00E+06	10	1		Lower secondary Level	2	? 48 hours	122	82	122/82	2	NA	155	75.4	87	90	0.966666667	correct	40-49 years	Excessive stress	Flushing face	Controllable	Heart attack	Reducing weight and stress	1	NA	NA	NA	NA			NA			1	1	NA	NA				7	2
28	2	1	1	1	4	2	5.00E+05	8	2		Lower secondary Level	2	? 48 hours	112	72	112/72	1	NA	158	76.8	90	104	0.865384615	Incorrect	40-49 years	overweight, physical inactivity, smoking and alcoholism, Hereditary, Excessive stress	Dizziness and fatigue, Headache and palpitation, Chest pain, Difficulty breathing, Flushing face, Blurred vision	Controllable	Heart attack, Heart failure, Kidney disease, Stroke, Paralysis, Eye problem	Reducing weight and stress, Intake of low salt and low fat diet, By regular exercise, By medication, Get enough sleep, Limiting alcohol and smoking	1	NA	NA	NA	NA			NA			1	1	NA	NA				7	2
40	2	1	2	1	3	2	9.00E+05	16	1		Lower secondary Level	2	? 48 hours	111	77	111/77	1	NA	155	71.1	89	101	0.881188119	correct	40-49 years	overweight, physical inactivity, Excessive stress	Headache and palpitation, Chest pain, Flushing face	Controllable	Heart attack, Paralysis	Reducing weight and stress, Intake of low salt and low fat diet, By regular exercise	1	NA	NA	NA	NA			NA			1	1	NA	NA				7	2
47	2	1	1	1	4	1	7.00E+05	10	1		Lower secondary Level	2	? 48 hours	121	60	121/60	2	NA	155	63	85	97	0.87628866	Incorrect	40-49 years	Excessive stress	Dizziness and fatigue	Controllable	Heart attack	Intake of low salt and low fat diet	1	NA	NA	NA	NA			NA			1	1	NA	NA				7	2
59	1	1	1	1	4	2	5.00E+05	26	1		Lower secondary Level	2	? 48 hours	102	70	102/70	1	NA	164	80.9	104	97	1.072164948	correct	40-49 years	smoking and alcoholism, Hereditary, Excessive stress	Dizziness and fatigue, Headache and palpitation, Difficulty breathing, Flushing face, Blurred vision	Controllable, Curable	Heart attack, Paralysis, Eye problem	Reducing weight and stress, Intake of low salt and low fat diet, By regular exercise, Get enough sleep, Limiting alcohol and smoking	1	NA	NA	NA	NA			NA			1	1	NA	NA				5	1
36	2	1	1	1	3	1	4.00E+05	8	1		Lower secondary Level	2	? 48 hours	116	71	116/71	1	NA	159	50.5	62	87	0.712643678	correct	40-49 years	physical inactivity, Excessive stress	Dizziness and fatigue, Headache and palpitation, Flushing face, Blurred vision	Controllable	Heart attack, Heart failure, Kidney disease, Paralysis, Eye problem	Reducing weight and stress, Intake of low salt and low fat diet, By regular exercise, Get enough sleep, Limiting alcohol and smoking	1	NA	NA	NA	NA			NA			1	1	NA	NA				7	1
35	2	1	1	1	1	2	6.00E+05	10	1		Primary Level	2	? 48 hours	118	83	118/83	2	NA	156	64.1	78	100	0.78	correct	40-49 years	overweight, physical inactivity, smoking and alcoholism, Hereditary, Excessive stress	Dizziness and fatigue, Headache and palpitation, Difficulty breathing, Flushing face, Blurred vision	Don't know	Heart attack, Stroke, Paralysis, Eye problem	Reducing weight and stress, Intake of low salt and low fat diet, By regular exercise, By medication, Get enough sleep, Limiting alcohol and smoking	1	NA	NA	NA	NA			NA			1	1	NA	NA				2	2
27	2	1	1	1	2	2	5.00E+05	1	2		Lower secondary Level	2	? 48 hours	101	74	101/74	1	NA	159	57	76	92	0.826086957	correct	40-49 years	overweight, smoking and alcoholism, Hereditary, Excessive stress	Dizziness and fatigue, Headache and palpitation, Chest pain	Controllable	Heart attack, Paralysis	Reducing weight and stress, Intake of low salt and low fat diet, By regular exercise, By medication, Limiting alcohol and smoking	1	NA	NA	NA	NA			NA			1	1	NA	NA				4	1
27	2	1	1	1	2	2	3.00E+05	5	2		Primary Level	2	? 48 hours	100	77	100/77	1	NA	155	57.4	79	95	0.831578947	correct	40-49 years	overweight, physical inactivity, smoking and alcoholism, Hereditary, Excessive stress	Dizziness and fatigue, Headache and palpitation, Chest pain, Difficulty breathing, Flushing face, Blurred vision	Controllable	Heart attack, Heart failure, Stroke, Paralysis	Reducing weight and stress, Intake of low salt and low fat diet, By regular exercise, By medication, Get enough sleep, Limiting alcohol and smoking	1	NA	NA	NA	NA			NA			1	1	NA	NA				5	1
34	2	1	1	1	4	2	5.00E+05	9	2		Primary Level	2	? 48 hours	108	72	108/72	1	NA	146	52.4	82	91	0.901098901	correct	40-49 years	overweight, smoking and alcoholism	Dizziness and fatigue, Headache and palpitation	Controllable	Heart attack	By regular exercise	1	NA	NA	NA	NA			NA			1	1	NA	NA				4	2
23	1	2	1	1	2	1	7.00E+05	1	2		Primary Level	2	? 48 hours	102	56	102/56	1	NA	178	83	82	102	0.803921569	correct	40-49 years	smoking and alcoholism	Dizziness and fatigue, Headache and palpitation	Controllable, Curable	Heart attack, Heart failure, Stroke, Eye problem	Reducing weight and stress, Intake of low salt and low fat diet, By regular exercise, Limiting alcohol and smoking	1	NA	NA	NA	NA			NA			1	1	NA	NA				7	1
23	2	2	1	1	3	1	3.00E+05	1	2		Primary Level	2	? 48 hours	127	77	127/77	2	NA	147	60.7	79	99	0.797979798	correct	40-49 years	physical inactivity	Chest pain	Controllable	Kidney disease	By regular exercise	1	NA	NA	NA	NA			NA			1	1	NA	NA				3	2
21	2	2	1	1	2	2	5.00E+05	1	2		Primary Level	2	? 48 hours	94	62	94/62	1	NA	150	38.2	57	82	0.695121951	correct	40-49 years	overweight	Headache and palpitation	Controllable	Heart attack	Reducing weight and stress	1	NA	NA	NA	NA			NA			1	1	NA	NA				6	1
21	2	2	1	1	3	1	5.00E+05	1	2		Primary Level	2	? 48 hours	124	78	124/78	2	NA	150	52.1	68	89	0.764044944	correct	40-49 years	overweight, physical inactivity, Hereditary, Excessive stress	Dizziness and fatigue, Headache and palpitation, Difficulty breathing, Flushing face	Controllable	Heart attack, Stroke, Paralysis	Reducing weight and stress, Intake of low salt and low fat diet, By regular exercise, Limiting alcohol and smoking	1	NA	NA	NA	NA			NA			1	1	NA	NA				3	1
36	2	1	1	1	4	2	450000	7	2		Primary Level	2	? 48 hours	109	65	109/65	1	NA	152	62.1	82	96	0.854166667	correct	40-49 years	physical inactivity	Chest pain, Flushing face	Controllable	Heart attack, Paralysis	Reducing weight and stress, Get enough sleep	1	NA	NA	NA	NA			NA			1	1	NA	NA				7	2
21	1	2	1	1	2	2	5.00E+05	1	2		Primary Level	2	? 48 hours	119	70	119/70	1	NA	165	46	60	80	0.75	correct	20-39 years	physical inactivity, Excessive stress	Headache and palpitation, Chest pain	Controllable	Heart attack	Intake of low salt and low fat diet, By regular exercise	1	NA	NA	NA	NA			NA			1	1	NA	NA				4	2
33	2	1	1	1	4	1	4.00E+05	3	2		Secondary Level	2	? 48 hours	108	69	108/69	1	NA	158	72.7	86	105	0.819047619	correct	40-49 years	overweight, Excessive stress	Dizziness and fatigue, Headache and palpitation, Difficulty breathing, Flushing face	Controllable	Heart attack	Reducing weight and stress, Intake of low salt and low fat diet, By regular exercise, By medication	1	NA	NA	NA	NA			NA			1	1	NA	NA				7	1
29	1	1	2	1	2	2	5.00E+05	4	2		Secondary Level	2	>48 hours	149	85	149/85	3	91	161	80	92	104	0.884615385	correct	40-49 years	smoking and alcoholism, Hereditary, Excessive stress	Dizziness and fatigue, Headache and palpitation, Flushing face	Controllable	Heart attack, Stroke	Reducing weight and stress, Intake of low salt and low fat diet, By regular exercise, Get enough sleep, Limiting alcohol and smoking	1	NA	NA	NA	NA			NA			1	1	NA	NA				4	2
37	2	1	1	1	4	1	1.00E+06	5	2		Lower secondary Level	2	? 48 hours	120	67	120/67	2	NA	156	71	81	106	0.764150943	correct	40-49 years	overweight, physical inactivity, smoking and alcoholism, Hereditary, Excessive stress	Dizziness and fatigue, Headache and palpitation, Chest pain, Difficulty breathing, Flushing face, Blurred vision	Controllable	Heart attack, Heart failure, Stroke	Reducing weight and stress, Intake of low salt and low fat diet, By regular exercise, By medication, Limiting alcohol and smoking	1	NA	NA	NA	NA			NA			1	1	NA	NA				7	1
36	2	1	1	1	4	2	7.00E+05	1	2		Secondary Level	2	? 48 hours	140	91	140/91	3	123	147	65.8	95	100	0.95	correct	20-39 years	overweight	Headache and palpitation	Controllable	Heart attack	Reducing weight and stress, By regular exercise, Limiting alcohol and smoking	1	NA	NA	NA	NA			NA			1	1	NA	NA				7	1
57	2	1	1	1	2	2	6.00E+05	16	1		Primary Level	2	? 48 hours	140	73	140/73	3	114	147	65.8	92	108	0.851851852	correct	40-49 years	overweight, physical inactivity	Dizziness and fatigue, Headache and palpitation	Controllable	Heart attack	Reducing weight and stress, Intake of low salt and low fat diet, By regular exercise, By medication	1	NA	NA	NA	NA			NA			1	1	NA	NA				7	1
45	2	1	1	1	4	1	6.00E+05	10	2		Primary Level	2	? 48 hours	106	63	106/63	1	NA	166	76.8	93	106	0.877358491	correct	40-49 years	overweight, physical inactivity, smoking and alcoholism, Hereditary, Excessive stress	Dizziness and fatigue, Headache and palpitation, Chest pain, Difficulty breathing, Flushing face, Blurred vision	Controllable	Heart attack, Heart failure, Kidney disease, Stroke, Paralysis, Eye problem	Reducing weight and stress, Intake of low salt and low fat diet, By regular exercise, By medication, Get enough sleep, Limiting alcohol and smoking	1	NA	NA	NA	NA			NA			1	1	NA	NA				7	2
32	2	1	1	1	3	2	5.00E+05	8	1		Primary Level	2	? 48 hours	105	69	105/69	1	NA	161	73	90	102	0.882352941	correct	40-49 years	overweight, physical inactivity, smoking and alcoholism, Hereditary, Excessive stress	Dizziness and fatigue, Headache and palpitation, Chest pain, Difficulty breathing, Flushing face, Blurred vision	Controllable, Not curable	Heart attack, Kidney disease, Eye problem	Reducing weight and stress, Intake of low salt and low fat diet, By regular exercise, By medication, Get enough sleep, Limiting alcohol and smoking	1	NA	NA	NA	NA			NA			1	1	NA	NA				7	1
46	2	1	1	1	3	1	8.00E+05	25	1		Primary Level	2	? 48 hours	134	84	134/84	2	NA	149	63.7	90	96	0.9375	correct	40-49 years	overweight, physical inactivity, Excessive stress	Dizziness and fatigue, Headache and palpitation, Difficulty breathing, Flushing face, Blurred vision	Controllable	Heart attack, Kidney disease, Paralysis	Reducing weight and stress, Intake of low salt and low fat diet, By regular exercise, By medication, Get enough sleep, Limiting alcohol and smoking	1	NA	NA	NA	NA			NA			1	1	NA	NA				2	1
30	2	1	1	1	4	1	3.00E+05	3	2		Primary Level	2	? 48 hours	90	62	90/62	1	NA	151	58.4	72	98	0.734693878	correct	60 years and above	overweight, Hereditary	Headache and palpitation, Flushing face	Controllable	Heart attack, Heart failure, Paralysis, Eye problem	Intake of low salt and low fat diet, By medication, Limiting alcohol and smoking	1	NA	NA	NA	NA			NA			1	1	NA	NA				7	1
29	2	1	1	1	3	2	4.00E+05	4	2		Primary Level	2	? 48 hours	118	81	118/81	2	NA	151	50	87	72	1.208333333	Don't know	40-49 years	overweight, physical inactivity, smoking and alcoholism, Hereditary, Excessive stress	Dizziness and fatigue, Headache and palpitation, Chest pain, Difficulty breathing, Flushing face, Blurred vision	Controllable, Not curable	Heart attack, Heart failure, Stroke, Paralysis	Reducing weight and stress, Intake of low salt and low fat diet, By regular exercise, By medication, Get enough sleep, Limiting alcohol and smoking	1	NA	NA	NA	NA			NA			1	1	NA	NA				7	1
21	2	2	1	1	2	2	1500000	1	2		Primary Level	2	? 48 hours	118	67	118/67	1	NA	156	64.1	74	105	0.704761905	Incorrect	60 years and above	physical inactivity, Hereditary, Excessive stress	Dizziness and fatigue, Headache and palpitation, Flushing face, Blurred vision	Controllable	Heart attack, Paralysis, Eye problem	Intake of low salt and low fat diet, By regular exercise, Limiting alcohol and smoking	1	NA	NA	NA	NA			NA			1	1	NA	NA				7	1
36	2	1	1	1	2	2	8.00E+05	7	1		Primary Level	2	? 48 hours	105	71	105/71	1	NA	148	49.2	65	91	0.714285714	correct	40-49 years	overweight, physical inactivity	Dizziness and fatigue, Headache and palpitation, Chest pain	Controllable	Heart attack, Kidney disease, Paralysis, Eye problem	Reducing weight and stress, Intake of low salt and low fat diet, By regular exercise, Limiting alcohol and smoking	1	NA	NA	NA	NA			NA			1	1	NA	NA				7	1
25	2	1	1	1	3	2	250000	2	2		Primary Level	2	? 48 hours	109	69	109/69	1	NA	161	73	89	104	0.855769231	Incorrect	40-49 years	Excessive stress	Dizziness and fatigue	Controllable	Heart attack	Reducing weight and stress, Intake of low salt and low fat diet	1	NA	NA	NA	NA			NA			1	1	NA	NA				3	2
50	2	1	1	1	4	1	1.00E+06	10	2		Secondary Level	2	? 48 hours	130	88	130/88	2	NA	153	66.3	93	100	0.93	Don't know	40-49 years	overweight, Excessive stress	Dizziness and fatigue, Headache and palpitation, Chest pain, Difficulty breathing	Controllable	Heart attack, Kidney disease	Reducing weight and stress, Intake of low salt and low fat diet, By regular exercise, By medication	1	NA	NA	NA	NA			NA			1	1	NA	NA				5	1
31	2	1	1	1	4	2	5.00E+05	5	1		Primary Level	2	? 48 hours	104	68	104/68	1	NA	153	47.1	64	83	0.771084337	correct	40-49 years	physical inactivity, smoking and alcoholism, Hereditary, Excessive stress	Don't know	Controllable	Paralysis	Reducing weight and stress, Intake of low salt and low fat diet, By regular exercise, Get enough sleep	1	NA	NA	NA	NA			NA			1	1	NA	NA				7	1
33	2	1	1	1	4	2	8.00E+05	6	2		Secondary Level	2	? 48 hours	114	83	114/83	2	NA	150	71.6	87	102	0.852941176	correct	40-49 years	overweight, physical inactivity, smoking and alcoholism, Hereditary, Excessive stress	Dizziness and fatigue, Headache and palpitation, Chest pain, Difficulty breathing, Flushing face, Blurred vision	Controllable	Heart attack, Heart failure, Stroke, Paralysis, Eye problem	Reducing weight and stress, Intake of low salt and low fat diet, By regular exercise, By medication, Get enough sleep, Limiting alcohol and smoking	1	NA	NA	NA	NA			NA			1	1	NA	NA				7	2
35	2	1	2	1	3	2	6.00E+05	7	2		Lower secondary Level	2	? 48 hours	124	77	124/77	2	NA	156	74.6	94	100	0.94	correct	40-49 years	overweight, physical inactivity, smoking and alcoholism, Hereditary	Dizziness and fatigue, Headache and palpitation, Chest pain	Controllable	Heart attack, Heart failure, Kidney disease, Stroke	Reducing weight and stress, Intake of low salt and low fat diet, By regular exercise	1	NA	NA	NA	NA			NA			1	1	NA	NA				7	1
24	2	1	2	1	3	2	4.00E+05	2	2		Primary Level	2	>48 hours	108	60	108/60	1	NA	157	57.7	72	94	0.765957447	correct	40-49 years	overweight, smoking and alcoholism, Excessive stress	Dizziness and fatigue, Headache and palpitation, Chest pain, Difficulty breathing, Flushing face	Controllable	Heart attack, Heart failure, Kidney disease, Stroke, Paralysis, Eye problem	Reducing weight and stress, Intake of low salt and low fat diet, By regular exercise, By medication, Get enough sleep, Limiting alcohol and smoking	1	NA	NA	NA	NA			NA			1	1	NA	NA				5	1
25	2	1	1	1	3	2	4.00E+05	1	2		Primary Level	2	? 48 hours	106	68	106/68	1	NA	153	58.8	79	98	0.806122449	correct	40-49 years	Excessive stress	Dizziness and fatigue, Headache and palpitation	Controllable, Curable	Don't know	Reducing weight and stress, Intake of low salt and low fat diet	1	NA	NA	NA	NA			NA			1	1	NA	NA				7	2
30	2	1	1	1	3	2	6.00E+05	4	2		Primary Level	2	? 48 hours	108	67	108/67	1	NA	149	55	85	91	0.934065934	correct	40-49 years	Hereditary	Headache and palpitation	Controllable	Heart attack	Intake of low salt and low fat diet, By medication	1	NA	NA	NA	NA			NA			1	1	NA	NA				4	1
23	1	2	1	1	3	1	5.00E+05	2	2		Primary Level	2	? 48 hours	114	69	114/69	1	NA	173	64.8	72	91	0.791208791	correct	60 years and above	physical inactivity	Dizziness and fatigue	Controllable	Heart attack	Reducing weight and stress, Intake of low salt and low fat diet	1	NA	NA	NA	NA			NA			1	1	NA	NA				2	3
29	1	1	1	1	3	2	4.00E+05	1	2		Lower secondary Level	2	? 48 hours	113	71	113/71	1	NA	172	69.2	81	95	0.852631579	correct	40-49 years	physical inactivity, Excessive stress	Dizziness and fatigue, Headache and palpitation	Controllable	Heart attack, Heart failure, Paralysis	Reducing weight and stress, Intake of low salt and low fat diet, By regular exercise, Limiting alcohol and smoking	1	NA	NA	NA	NA			NA			1	1	NA	NA				7	1
28	2	1	1	1	4	2	6.00E+05	2	2		Lower secondary Level	2	? 48 hours	127	84	127/84	2	NA	153	54.9	79	90	0.877777778	correct	40-49 years	Excessive stress	Dizziness and fatigue	Controllable	Heart attack	Intake of low salt and low fat diet	1	NA	NA	NA	NA			NA			1	1	NA	NA				7	1
25	2	1	1	1	3	2	4.00E+05	2	2		Lower secondary Level	2	>48 hours	104	75	104/75	1	NA	149	46.5	60	89	0.674157303	correct	40-49 years	physical inactivity, Hereditary, Don't know	Dizziness and fatigue, Headache and palpitation, Difficulty breathing, Flushing face	Controllable	Heart attack, Eye problem	Intake of low salt and low fat diet, By regular exercise, By medication, Get enough sleep	1	NA	NA	NA	NA			NA			1	1	NA	NA				7	1
36	1	1	1	1	4	1	6.00E+05	4	2		Secondary Level	2	? 48 hours	110	77	110/77	1	NA	173	66.9	81	91	0.89010989	correct	60 years and above	overweight, physical inactivity, smoking and alcoholism, Hereditary, Excessive stress	Dizziness and fatigue, Headache and palpitation, Chest pain	Controllable	Heart attack, Paralysis	Reducing weight and stress, Intake of low salt and low fat diet, By regular exercise, Get enough sleep, Limiting alcohol and smoking	1	NA	NA	NA	NA			NA			1	1	NA	NA				7	1
39	1	1	1	1	4	2	650000	2	2		Secondary Level	2	? 48 hours	126	91	126/91	3	120	164	65.2	90	91	0.989010989	correct	60 years and above	physical inactivity, smoking and alcoholism, Excessive stress	Headache and palpitation, Chest pain, Difficulty breathing	Controllable, Curable	Heart attack, Kidney disease, Paralysis	Reducing weight and stress, Intake of low salt and low fat diet, By regular exercise	1	NA	NA	NA	NA			NA			1	1	NA	NA				7	1
40	1	1	1	1	4	2	3.00E+05	4	2		Secondary Level	2	>48 hours	124	88	124/88	2	NA	166	76.3	88	99	0.888888889	correct	40-49 years	overweight, physical inactivity, smoking and alcoholism, Hereditary, Excessive stress	Dizziness and fatigue, Headache and palpitation, Chest pain, Difficulty breathing, Flushing face, Blurred vision	Controllable, Curable	Heart attack, Heart failure, Kidney disease, Paralysis, Eye problem	Reducing weight and stress, Intake of low salt and low fat diet, By regular exercise, By medication, Get enough sleep, Limiting alcohol and smoking	1	NA	NA	NA	NA			NA			1	1	NA	NA				7	1
35	2	1	1	1	4	2	5.00E+05	13	1		Secondary Level	2	>48 hours	113	71	113/71	1	NA	165	73	86	101	0.851485149	correct	40-49 years	overweight, physical inactivity, smoking and alcoholism, Hereditary, Excessive stress	Dizziness and fatigue, Headache and palpitation, Chest pain, Difficulty breathing, Flushing face, Blurred vision	Controllable	Heart attack, Heart failure, Kidney disease, Stroke, Paralysis, Eye problem	Reducing weight and stress, Intake of low salt and low fat diet, By regular exercise, By medication, Get enough sleep, Limiting alcohol and smoking	1	NA	NA	NA	NA			NA			1	1	NA	NA				6	2
44	2	1	3	1	4	2	1500000	10	2		Secondary Level	3	? 48 hours	140	90	140/90	3	110	160	78	92	94	0.978723404	correct	40-49 years	overweight, smoking and alcoholism, Hereditary, Excessive stress	Headache and palpitation, Chest pain, Flushing face	Controllable	Heart attack, Stroke, Paralysis	Reducing weight and stress, Intake of low salt and low fat diet, By regular exercise, By medication, Get enough sleep	1	NA	NA	NA	NA			NA			1	1	NA	NA				5	1
27	2	1	1	1	3	2	5.00E+05	3	2		Primary Level	2	? 48 hours	110	68	110/68	1	NA	155	60	81	95	0.852631579	Incorrect	40-49 years	Excessive stress	Dizziness and fatigue, Headache and palpitation	Controllable, Curable	Heart attack	Reducing weight and stress	1	NA	NA	NA	NA			NA			1	1	NA	NA				7	2
32	1	1	1	1	3	2	8.00E+05	5	1	5th level		1	? 48 hours	113	65	113/65	1	NA	170	74	87	90	0.966666667	correct	40-49 years	overweight, physical inactivity, smoking and alcoholism, Hereditary, Excessive stress	Dizziness and fatigue, Headache and palpitation, Chest pain, Difficulty breathing	Controllable	Heart attack, Kidney disease, Stroke, Paralysis	Reducing weight and stress, Intake of low salt and low fat diet, By regular exercise, By medication, Limiting alcohol and smoking	1	NA	NA	NA	NA			NA			1	1	NA	NA				5	1
32	1	1	2	2	3	2	6.00E+05	2	1	5th level		1	? 48 hours	114	71	114/71	1	NA	171	70	83	90	0.922222222	correct	40-49 years	physical inactivity, Excessive stress	Dizziness and fatigue, Headache and palpitation	Controllable	Heart attack, Heart failure, Paralysis	Reducing weight and stress, Intake of low salt and low fat diet, By regular exercise, Limiting alcohol and smoking	1	NA	NA	NA	NA			NA			1	1	NA	NA				7	1
33	2	1	2	2	4	2	8.00E+05	11	2		Lower secondary Level	2	? 48 hours	119	75	119/75	1	NA	145	65	91	99	0.919191919	correct	60 years and above	overweight, physical inactivity, smoking and alcoholism, Hereditary, Excessive stress	Headache and palpitation, Chest pain, Difficulty breathing, Blurred vision	Controllable	Heart attack, Heart failure, Kidney disease, Paralysis, Eye problem	Reducing weight and stress, Intake of low salt and low fat diet, By regular exercise, By medication	1	NA	NA	NA	NA			NA			1	1	NA	NA				6	1
40	1	1	2	1	3	1	4.00E+05	7	2		Lower secondary Level	2	? 48 hours	125	77	125/77	2	NA	160	64	80	90	0.888888889	Incorrect	40-49 years	overweight, physical inactivity, smoking and alcoholism, Hereditary, Excessive stress	Dizziness and fatigue, Headache and palpitation, Chest pain, Difficulty breathing, Flushing face, Blurred vision	Controllable, Not curable	Heart attack, Stroke, Paralysis, Eye problem	Reducing weight and stress, Intake of low salt and low fat diet, By regular exercise, Get enough sleep, Limiting alcohol and smoking	1	NA	NA	NA	NA			NA			1	1	NA	NA				3	1
31	1	1	1	1	4	2	7.00E+05	10	1		Lower secondary Level	2	? 48 hours	112	74	112/74	1	NA	173	80	88	102	0.862745098	correct	60 years and above	overweight, physical inactivity, smoking and alcoholism, Hereditary, Excessive stress	Dizziness and fatigue, Chest pain, Difficulty breathing, Blurred vision	Controllable	Heart attack, Heart failure, Stroke, Eye problem	Reducing weight and stress, Intake of low salt and low fat diet, By regular exercise, By medication, Get enough sleep, Limiting alcohol and smoking	1	NA	NA	NA	NA			NA			1	1	NA	NA				7	1
52	2	1	1	1	2	2	5.00E+05	32	1	6th level		3	? 48 hours	91	53	91/53	1	NA	153	59.3	91	98	0.928571429	correct	40-49 years	overweight, physical inactivity, smoking and alcoholism, Hereditary, Excessive stress	Dizziness and fatigue, Headache and palpitation, Chest pain, Difficulty breathing, Flushing face, Blurred vision	Controllable, Curable	Heart attack, Heart failure, Stroke, Paralysis	Reducing weight and stress, Intake of low salt and low fat diet, By regular exercise, By medication, Get enough sleep, Limiting alcohol and smoking	1	NA	NA	NA	NA			NA			2	1	NA	NA				7	1
39	1	1	1	1	3	1	6.00E+05	8	1		Lower secondary Level	2	? 48 hours	145	73	145/73	3	115	160	72	98	95	1.031578947	correct	40-49 years	overweight, physical inactivity, smoking and alcoholism	Dizziness and fatigue, Headache and palpitation, Chest pain, Difficulty breathing, Flushing face	Controllable	Heart attack, Heart failure, Kidney disease, Stroke, Paralysis	Reducing weight and stress, Intake of low salt and low fat diet, By regular exercise, By medication, Get enough sleep, Limiting alcohol and smoking	1	NA	NA	NA	NA			NA			2	1	NA	NA				3	1
36	2	1	2	2	4	1	5.00E+05	9	2	Non- gazette employee		1	? 48 hours	118	68	118/68	1	NA	163	67	78	105	0.742857143	correct	20-39 years	overweight, physical inactivity, smoking and alcoholism, Hereditary	Dizziness and fatigue, Headache and palpitation, Chest pain	Controllable	Heart attack, Heart failure, Kidney disease, Paralysis	Reducing weight and stress, Intake of low salt and low fat diet, By regular exercise, Limiting alcohol and smoking	1	NA	NA	NA	NA			NA			2	2	NA	1	1	1 standard drink	Friday	7	1
34	1	1	1	1	4	2	8.00E+05	10	1	6th level		3	? 48 hours	110	64	110/64	1	NA	174	69.5	84	99	0.848484848	correct	60 years and above	overweight, physical inactivity, smoking and alcoholism, Hereditary, Excessive stress	Dizziness and fatigue, Headache and palpitation, Chest pain, Difficulty breathing, Flushing face, Blurred vision	Controllable	Heart attack, Heart failure, Kidney disease, Stroke, Paralysis, Eye problem	Reducing weight and stress, Intake of low salt and low fat diet, By regular exercise, By medication, Get enough sleep, Limiting alcohol and smoking	1	NA	NA	NA	NA			NA			2	2	NA	1	2	1 standard drink	Friday	3	2
54	2	1	2	2	2	1	6.00E+05	30	1	5th level		1	? 48 hours	148	94	148/94	3	102	152	73.5	95	104	0.913461538	Don't know	40-49 years	overweight, physical inactivity, smoking and alcoholism, Hereditary, Excessive stress	Dizziness and fatigue, Headache and palpitation, Chest pain, Difficulty breathing, Flushing face, Blurred vision	Controllable	Heart attack	Reducing weight and stress, Intake of low salt and low fat diet, By regular exercise, Limiting alcohol and smoking	1	NA	NA	NA	NA			NA			2	2	NA	1	2	1 standard drink	Monday	2	1
39	1	1	1	1	2	2	7.00E+05	8	1	6th level		1	? 48 hours	131	83	131/83	2	NA	164	75	93	98	0.948979592	Incorrect	40-49 years	overweight	Dizziness and fatigue	Controllable	Heart attack	Reducing weight and stress, Intake of low salt and low fat diet	1	NA	NA	NA	NA			NA			2	2	NA	1	2	3 standard drink	Friday	4	1
33	1	1	1	1	3	2	1.00E+06	7	1	6th level		3	? 48 hours	112	68	112/68	1	NA	172	69	84	97	0.865979381	correct	60 years and above	overweight, physical inactivity, smoking and alcoholism, Hereditary, Excessive stress	Dizziness and fatigue, Headache and palpitation, Chest pain, Difficulty breathing, Flushing face, Blurred vision	Controllable	Heart attack, Heart failure, Kidney disease, Stroke, Paralysis, Eye problem	Reducing weight and stress, Intake of low salt and low fat diet, By regular exercise, By medication, Get enough sleep, Limiting alcohol and smoking	1	NA	NA	NA	NA			NA			2	2	NA	1	2	1 standard drink	Friday	4	2
31	1	1	1	1	2	2	6.00E+05	8	1	4th level		4	>48 hours	107	63	107/63	1	NA	169	71.1	86	95	0.905263158	correct	40-49 years	smoking and alcoholism	Dizziness and fatigue, Headache and palpitation, Chest pain, Difficulty breathing, Flushing face, Blurred vision	Controllable	Heart attack	Limiting alcohol and smoking	1	NA	NA	NA	NA			NA			2	2	NA	1	5	3 standard drink	Friday	7	1
58	2	3	2	1	2	1	8.00E+05	25	1	6th level		1	? 48 hours	141	92	141/92	3	102	156	67.5	94	105	0.895238095	correct	40-49 years	overweight, Hereditary, Excessive stress	Dizziness and fatigue, Difficulty breathing, Flushing face	Controllable, Curable	Heart attack, Stroke	Reducing weight and stress, Intake of low salt and low fat diet, By regular exercise, By medication, Limiting alcohol and smoking	1	NA	NA	NA	NA			NA			2	2	NA	0				7	1
51	1	1	1	1	3	1	1100000	30	1	7th level		3	? 48 hours	117	77	117/77	1	NA	157	63.5	92	91	1.010989011	Incorrect	40-49 years	overweight, smoking and alcoholism, Hereditary, Excessive stress	Dizziness and fatigue, Headache and palpitation, Flushing face, Blurred vision	Controllable	Heart attack, Heart failure, Stroke, Paralysis, Eye problem	Reducing weight and stress, Intake of low salt and low fat diet, By regular exercise, Limiting alcohol and smoking	1	NA	NA	NA	NA			NA			2	2	NA	0				5	2
43	2	1	1	1	2	1	5.00E+05	14	2	4th level		1	? 48 hours	154	93	154/93	3	123	145	56.1	85	93	0.913978495	correct	40-49 years	Hereditary, Excessive stress	Headache and palpitation, Difficulty breathing	Not curable	Heart attack, Eye problem	Reducing weight and stress, By medication	1	NA	NA	NA	NA			NA			2	2	NA	0				7	1
34	2	1	1	1	3	1	3.00E+05	8	2	Non- gazette employee		1	? 48 hours	107	54	107/54	1	NA	150	55	72	94	0.765957447	correct	40-49 years	overweight, smoking and alcoholism, Hereditary	Headache and palpitation, Flushing face	Controllable	Stroke, Paralysis, Eye problem	Intake of low salt and low fat diet, By medication, Limiting alcohol and smoking	1	NA	NA	NA	NA			NA			2	2	NA	0				4	1
32	1	1	1	1	4	1	8.00E+05	6	1	5th level		1	? 48 hours	142	88	142/88	3	100	168	79.2	98	101	0.97029703	correct	40-49 years	overweight, physical inactivity, smoking and alcoholism, Hereditary, Excessive stress	Headache and palpitation, Chest pain, Flushing face	Controllable	Heart attack, Heart failure, Paralysis	Reducing weight and stress, Intake of low salt and low fat diet, By regular exercise, By medication, Get enough sleep, Limiting alcohol and smoking	1	NA	NA	NA	NA			NA			2	2	NA	0				4	1
27	1	2	1	1	3	1	7.00E+05	3	2	5th level		4	? 48 hours	121	80	121/80	2	NA	159	64	78	95	0.821052632	correct	40-49 years	overweight, physical inactivity, smoking and alcoholism	Dizziness and fatigue, Chest pain, Blurred vision	Controllable	Heart attack, Stroke, Paralysis	Reducing weight and stress, Intake of low salt and low fat diet, By regular exercise, By medication	1	NA	NA	NA	NA			NA			2	2	NA	0				5	1
39	1	1	1	1	4	2	5.00E+05	5	2		Lower secondary Level	2	? 48 hours	114	72	114/72	1	NA	170	74.8	91	96	0.947916667	correct	60 years and above	physical inactivity, Excessive stress	Dizziness and fatigue, Headache and palpitation, Flushing face	Controllable, Curable	Heart attack, Kidney disease, Paralysis	Reducing weight and stress, By regular exercise, Get enough sleep, Limiting alcohol and smoking	1	NA	NA	NA	NA			NA			2	2	NA	0				3	1
28	1	2	1	1	3	2	5.00E+05	3	2		Lower secondary Level	2	>48 hours	91	54	91/54	1	NA	168	48.3	65	81	0.802469136	correct	40-49 years	overweight, physical inactivity, smoking and alcoholism, Hereditary, Excessive stress	Dizziness and fatigue, Headache and palpitation, Chest pain, Difficulty breathing, Flushing face, Blurred vision	Controllable	Heart attack, Heart failure, Stroke, Paralysis, Eye problem	Reducing weight and stress, Intake of low salt and low fat diet, By regular exercise, By medication, Get enough sleep, Limiting alcohol and smoking	1	NA	NA	NA	NA			NA			2	2	NA	0				7	1
44	1	1	1	1	4	1	6.00E+05	17	1		Secondary Level	2	>48 hours	118	76	118/76	1	NA	165	92	102	105	0.971428571	correct	40-49 years	physical inactivity	Flushing face	Controllable	Heart attack	By regular exercise	1	NA	NA	NA	NA			NA			2	2	NA	0				6	1
27	1	2	1	1	3	1	5.00E+05	5	2		Lower secondary Level	2	>48 hours	121	66	121/66	2	NA	173	61.2	69	92	0.75	Incorrect	40-49 years	overweight, physical inactivity, smoking and alcoholism, Hereditary, Excessive stress	Dizziness and fatigue, Headache and palpitation, Chest pain, Difficulty breathing, Flushing face, Blurred vision	Controllable	Heart attack, Heart failure, Kidney disease, Stroke, Paralysis, Eye problem	Reducing weight and stress, Intake of low salt and low fat diet, By regular exercise, By medication, Get enough sleep, Limiting alcohol and smoking	1	NA	NA	NA	NA			NA			2	2	NA	0				6	2
33	2	1	1	1	4	1	8.00E+05	5	1		Lower secondary Level	2	? 48 hours	120	76	120/76	2	NA	147	55.9	93	86	1.081395349	Incorrect	40-49 years	overweight, smoking and alcoholism, Excessive stress	Headache and palpitation, Flushing face	Controllable	Heart attack, Eye problem	Intake of low salt and low fat diet, Get enough sleep	1	NA	NA	NA	NA			NA			2	2	NA	0				6	2
35	1	1	1	1	3	1	4.00E+05	5	1		Secondary Level	2	? 48 hours	111	71	111/71	1	NA	158	63.5	78	94	0.829787234	correct	40-49 years	overweight, physical inactivity, smoking and alcoholism, Excessive stress	Dizziness and fatigue, Headache and palpitation, Difficulty breathing, Flushing face	Controllable	Heart attack, Paralysis	Reducing weight and stress, Intake of low salt and low fat diet, By regular exercise	1	NA	NA	NA	NA			NA			2	2	NA	0				3	1
35	1	1	2	1	4	1	7.00E+05	4	2		Secondary Level	2	>48 hours	121	93	121/93	2	NA	163	82.7	93	102	0.911764706	correct	40-49 years	physical inactivity	Dizziness and fatigue, Headache and palpitation	Controllable	Heart attack, Paralysis, Eye problem	Reducing weight and stress, Intake of low salt and low fat diet, By regular exercise	1	NA	NA	NA	NA			NA			2	2	NA	0				3	1
33	1	2	1	1	4	2	550000	4	2		Secondary Level	2	? 48 hours	123	94	123/94	3	110	164	61.7	86	91	0.945054945	Incorrect	40-49 years	overweight, physical inactivity, Hereditary, Excessive stress	Dizziness and fatigue, Headache and palpitation, Chest pain, Difficulty breathing, Flushing face	Controllable	Heart attack, Stroke, Paralysis	Reducing weight and stress, Intake of low salt and low fat diet, By regular exercise, By medication, Get enough sleep, Limiting alcohol and smoking	1	NA	NA	NA	NA			NA			2	2	NA	0				3	2
33	1	1	1	1	4	2	550000	12	2		Secondary Level	2	>48 hours	124	70	124/70	2	NA	167	66	82	95	0.863157895	correct	40-49 years	overweight, physical inactivity	Headache and palpitation, Flushing face	Controllable	Heart attack, Paralysis, Eye problem	Reducing weight and stress, By regular exercise, Limiting alcohol and smoking	1	NA	NA	NA	NA			NA			2	2	NA	0				3	2
23	1	2	1	1	3	2	5.00E+05	2	2		Lower secondary Level	2	? 48 hours	92	49	92/49	1	NA	165	51.6	65	84	0.773809524	correct	60 years and above	physical inactivity, Excessive stress	Headache and palpitation, Difficulty breathing	Controllable	Heart attack, Stroke	Reducing weight and stress, Intake of low salt and low fat diet, By regular exercise, By medication	1	NA	NA	NA	NA			NA			2	2	NA	0				4	1
55	2	1	1	1	2	1	2.00E+06	27	1		Primary Level	2	? 48 hours	124	84	124/84	2	NA	148	67	90	98	0.918367347	correct	40-49 years	overweight, Hereditary, Excessive stress	Dizziness and fatigue	Controllable	Heart attack, Stroke	Reducing weight and stress, Intake of low salt and low fat diet, By regular exercise, By medication	1	NA	NA	NA	NA			NA			2	2	NA	0				5	1
42	1	1	2	1	4	1	7.00E+05	5	2		Secondary Level	2	>48 hours	121	93	121/93	2	NA	163	82.7	92	100	0.92	correct	40-49 years	physical inactivity	Dizziness and fatigue, Headache and palpitation	Controllable	Heart attack, Paralysis, Eye problem	Reducing weight and stress, Intake of low salt and low fat diet, By regular exercise	1	NA	NA	NA	NA			NA			2	2	NA	0				3	1
45	2	1	2	1	3	1	9.00E+05	17	1		Primary Level	2	? 48 hours	125	86	132/91	3	116	154	59	87	91	0.956043956	correct	40-49 years	Excessive stress	Dizziness and fatigue, Chest pain	Controllable	Paralysis	Intake of low salt and low fat diet	1	NA	NA	NA	NA			NA			1	1	NA	NA				5	2
30	1	1	1	1	4	1	950000	3	1	4th level		1	>48 hours	117	71	117/71	1	NA	172	82	87	94	0.925531915	correct	60 years and above	overweight, physical inactivity, smoking and alcoholism, Hereditary	Dizziness and fatigue, Difficulty breathing, Flushing face	Controllable, Curable	Heart attack, Heart failure, Eye problem	Reducing weight and stress, By regular exercise, Get enough sleep	1	NA	NA	NA	NA			NA			2	2	NA	1	1	1 standard drink	Friday	4	1
36	1	1	2	1	4	2	1.00E+06	12	2		Secondary Level	2	>48 hours	124	71	124/71	2	NA	163	85	100	100	1	correct	60 years and above	overweight, physical inactivity, smoking and alcoholism, Hereditary, Excessive stress	Dizziness and fatigue, Flushing face	Controllable	Don't know	Reducing weight and stress, Intake of low salt and low fat diet, By regular exercise, By medication, Get enough sleep, Limiting alcohol and smoking	1	NA	NA	NA	NA			NA			2	2	NA	1	2	2 standard drink	Monday	7	2
53	1	1	1	1	1	2	4.00E+05	10	2	Non- gazette employee		1	? 48 hours	128	94	128/94	2	NA	168	68.7	95	91	1.043956044	correct	40-49 years	Excessive stress	Dizziness and fatigue	Controllable	Heart attack	Reducing weight and stress	2	1	30	23	2	1	No	1	2 times a day	6 times	2	2	NA	0				3	1
48	1	1	1	1	4	1	6.00E+05	11	2		Secondary Level	2	>48 hours	147	92	147/92	3	201	162	77.6	100	99	1.01010101	correct	40-49 years	overweight, physical inactivity, smoking and alcoholism, Hereditary, Excessive stress	Dizziness and fatigue, Headache and palpitation, Chest pain, Difficulty breathing, Flushing face	Controllable	Heart attack, Heart failure, Paralysis	Reducing weight and stress, Intake of low salt and low fat diet, By regular exercise, By medication, Get enough sleep, Limiting alcohol and smoking	2	1	20	28	1			NA			2	2	NA	1	3	3 standard drink	Saturday	5	2
29	1	1	1	1	3	2	8.00E+05	7	2		Primary Level	2	>48 hours	121	82	121/82	2	NA	180	98.1	102	107	0.953271028	Incorrect	40-49 years	overweight, physical inactivity, smoking and alcoholism, Hereditary, Excessive stress	Dizziness and fatigue, Headache and palpitation, Chest pain, Difficulty breathing, Flushing face	Controllable	Heart attack, Heart failure, Kidney disease, Stroke, Paralysis	Reducing weight and stress, Intake of low salt and low fat diet, By regular exercise, By medication, Get enough sleep, Limiting alcohol and smoking	1	NA	NA	NA	NA			NA			1	1	NA	NA				2	1
34	2	1	1	1	4	2	6.00E+05	4	2		Lower secondary Level	2	? 48 hours	99	47	99/47	1	NA	151	51.3	76	89	0.853932584	Don't know	40-49 years	overweight, smoking and alcoholism, Hereditary, Excessive stress	Dizziness and fatigue, Headache and palpitation, Difficulty breathing, Flushing face	Curable	Heart attack, Stroke, Paralysis	Reducing weight and stress, Intake of low salt and low fat diet, By regular exercise, By medication, Get enough sleep	1	NA	NA	NA	NA			NA			1	1	NA	NA				2	1
42	1	1	1	1	4	1	550000	10	2		Secondary Level	2	? 48 hours	141	83	141/83	3	106	179	86.4	90	95	0.947368421	correct	40-49 years	overweight, physical inactivity, smoking and alcoholism, Hereditary, Excessive stress	Dizziness and fatigue, Headache and palpitation, Difficulty breathing, Flushing face	Controllable, Curable	Heart attack, Kidney disease, Stroke	Reducing weight and stress, Intake of low salt and low fat diet, By regular exercise, Limiting alcohol and smoking	1	NA	NA	NA	NA			NA			2	2	NA	0				5	2
36	1	1	1	1	4	2	4.00E+05	6	2	5th level		1	? 48 hours	128	82	128/82	2	NA	166	68.5	86	93	0.924731183	correct	40-49 years	smoking and alcoholism	Headache and palpitation, Flushing face	Controllable	Heart attack, Kidney disease	Reducing weight and stress, By regular exercise, Limiting alcohol and smoking	2	1	27	9	1	2	No	1	4times a day		2	2	NA	1	1	2 standard drink	Saturday	7	2
34	1	1	1	1	4	2	1.00E+06	11	1	10th level		1	>48 hours	139	83	139/83	2	NA	165	78.6	90	96	0.9375	correct	60 years and above	overweight, physical inactivity	Dizziness and fatigue, Headache and palpitation, Chest pain, Difficulty breathing, Flushing face, Blurred vision	Controllable	Heart attack, Heart failure, Kidney disease, Stroke, Paralysis, Eye problem	Reducing weight and stress, Intake of low salt and low fat diet, By regular exercise, By medication, Get enough sleep, Limiting alcohol and smoking	1	NA	NA	NA	NA			NA			1	1	NA	NA				4	2
56	2	3	2	1	1	1	450000	20	1	Non- gazette employee		3	>48 hours	118	77	118/77	1	NA	162	62.8	91	100	0.91	correct	40-49 years	overweight, physical inactivity, Excessive stress	Dizziness and fatigue, Headache and palpitation, Flushing face	Controllable	Heart attack, Stroke, Paralysis	Reducing weight and stress, Intake of low salt and low fat diet, By regular exercise, By medication, Get enough sleep, Limiting alcohol and smoking	1	NA	NA	NA	NA			NA			1	1	NA	NA				7	3
50	2	1	1	1	2	2	7.00E+05	24	2	6th level		3	? 48 hours	125	66	125/66	2	NA	162	75	99	106	0.933962264	correct	40-49 years	overweight, physical inactivity, smoking and alcoholism, Hereditary, Excessive stress	Don't know	Controllable	Don't know	Reducing weight and stress, By regular exercise	1	NA	NA	NA	NA			NA			1	1	NA	NA				7	1
37	2	1	1	1	3	2	1100000	15	1	5th level		3	? 48 hours	123	81	123/81	2	NA	160	65	88	93	0.946236559	correct	40-49 years	overweight, physical inactivity, smoking and alcoholism, Hereditary, Excessive stress	Dizziness and fatigue, Headache and palpitation, Chest pain, Difficulty breathing, Flushing face, Blurred vision	Controllable, Curable	Heart attack, Heart failure, Kidney disease, Stroke, Paralysis, Eye problem	Reducing weight and stress, Intake of low salt and low fat diet, By regular exercise, By medication, Get enough sleep, Limiting alcohol and smoking	1	NA	NA	NA	NA			NA			1	1	NA	NA				7	2
39	2	1	1	1	4	2	1.00E+06	15	1	7th level		4	>48 hours	107	66	107/66	1	NA	152	63.1	85	100	0.85	correct	40-49 years	Hereditary	Dizziness and fatigue, Headache and palpitation	Controllable	Heart attack, Paralysis	Reducing weight and stress, Intake of low salt and low fat diet	1	NA	NA	NA	NA			NA			1	1	NA	NA				7	2
34	2	1	1	1	3	2	1.00E+06	5	1	5th level		3	? 48 hours	110	70	110/70	1	NA	160	73	111	98	1.132653061	correct	40-49 years	overweight, physical inactivity, smoking and alcoholism, Hereditary, Excessive stress	Dizziness and fatigue, Headache and palpitation, Chest pain, Difficulty breathing, Flushing face, Blurred vision	Controllable	Heart attack, Heart failure, Kidney disease, Stroke, Paralysis	Reducing weight and stress, Intake of low salt and low fat diet, By regular exercise, By medication, Get enough sleep, Limiting alcohol and smoking	1	NA	NA	NA	NA			NA			1	1	NA	NA				7	1
46	2	1	1	1	2	1	6.00E+05	22	1	6th level		3	? 48 hours	110	75	110/75	1	NA	160	75.3	96	102	0.941176471	correct	40-49 years	overweight, physical inactivity, smoking and alcoholism, Hereditary, Excessive stress	Dizziness and fatigue, Headache and palpitation, Chest pain, Difficulty breathing, Flushing face, Blurred vision	Controllable	Heart attack, Heart failure, Kidney disease, Stroke, Paralysis	Reducing weight and stress, Intake of low salt and low fat diet, By regular exercise, By medication, Get enough sleep, Limiting alcohol and smoking	1	NA	NA	NA	NA			NA			1	1	NA	NA				7	1
46	2	1	1	1	1	1	6.00E+05	14	2	5th level		3	? 48 hours	130	80	130/80	2	NA	162	73	94	102	0.921568627	correct	40-49 years	overweight, smoking and alcoholism, Hereditary, Excessive stress	Dizziness and fatigue, Headache and palpitation, Chest pain, Difficulty breathing, Flushing face, Blurred vision	Controllable	Heart attack, Heart failure, Kidney disease, Stroke	Reducing weight and stress, Intake of low salt and low fat diet, By regular exercise, By medication, Get enough sleep, Limiting alcohol and smoking	1	NA	NA	NA	NA			NA			1	1	NA	NA				7	1
38	2	1	1	1	3	1	8.00E+05	13	1	6th level		3	? 48 hours	100	60	100/60	1	NA	158	80	101	117	0.863247863	correct	40-49 years	overweight, physical inactivity, smoking and alcoholism, Hereditary, Excessive stress	Dizziness and fatigue, Headache and palpitation, Chest pain, Difficulty breathing, Flushing face, Blurred vision	Controllable	Heart attack, Heart failure, Kidney disease, Stroke, Paralysis, Eye problem	Reducing weight and stress, Intake of low salt and low fat diet, By regular exercise, By medication, Get enough sleep, Limiting alcohol and smoking	1	NA	NA	NA	NA			NA			1	1	NA	NA				7	1
45	1	1	1	1	3	2	6.00E+05	15	1	6th level		1	? 48 hours	124	81	124/81	2	NA	174	77	89	99	0.898989899	correct	20-39 years	Hereditary, Excessive stress	Dizziness and fatigue, Headache and palpitation, Chest pain, Difficulty breathing	Controllable	Heart attack, Heart failure, Paralysis, Eye problem	Reducing weight and stress, Intake of low salt and low fat diet, By regular exercise, By medication, Get enough sleep, Limiting alcohol and smoking	1	NA	NA	NA	NA			NA			1	1	NA	NA				4	1
54	1	1	1	1	4	1	6.00E+05	19	1		Secondary Level	2	? 48 hours	122	76	122/76	2	NA	156	64.6	88	92	0.956521739	correct	40-49 years	Excessive stress	Dizziness and fatigue, Headache and palpitation	Controllable	Heart attack	Intake of low salt and low fat diet	1	NA	NA	NA	NA			NA			1	1	NA	NA				5	1
31	2	1	1	1	4	2	1.00E+06	10	1		Primary Level	2	? 48 hours	105	77	105/77	1	NA	148	54.7	85	93	0.913978495	correct	40-49 years	Excessive stress	Dizziness and fatigue, Headache and palpitation, Chest pain, Difficulty breathing, Flushing face, Blurred vision	Controllable	Heart attack, Paralysis	Reducing weight and stress, Intake of low salt and low fat diet, By regular exercise, By medication, Get enough sleep, Limiting alcohol and smoking	1	NA	NA	NA	NA			NA			1	1	NA	NA				5	1
58	1	1	1	1	3	1	5.00E+05	35	1		Lower secondary Level	2	? 48 hours	115	71	115/71	1	NA	162	71.1	93	93	1	Incorrect	40-49 years	overweight, Hereditary, Excessive stress	Dizziness and fatigue, Headache and palpitation, Flushing face, Blurred vision	Controllable, Curable	Heart attack, Heart failure, Stroke, Paralysis	Reducing weight and stress, Intake of low salt and low fat diet, By regular exercise, By medication, Get enough sleep, Limiting alcohol and smoking	1	NA	NA	NA	NA			NA			1	1	NA	NA				5	2
25	2	1	1	1	2	2	350000	3	2	5th level		3	? 48 hours	124	60	124/60	2	NA	150	72.2	86	109	0.788990826	correct	40-49 years	overweight, smoking and alcoholism, Excessive stress	Dizziness and fatigue, Headache and palpitation, Chest pain, Difficulty breathing, Blurred vision	Controllable, Not curable	Heart attack, Heart failure, Kidney disease, Stroke, Paralysis, Eye problem	Reducing weight and stress, Intake of low salt and low fat diet, By regular exercise, By medication, Get enough sleep, Limiting alcohol and smoking	1	NA	NA	NA	NA			NA			1	1	NA	NA				7	1
42	2	1	1	1	2	1	7.00E+05	12	1		Primary Level	2	? 48 hours	158	103	158/103	3	160	158	84.2	97	111	0.873873874	correct	40-49 years	overweight	Dizziness and fatigue, Headache and palpitation	Controllable	Heart attack, Heart failure, Paralysis	Reducing weight and stress, Intake of low salt and low fat diet, By regular exercise	1	NA	NA	NA	NA			NA			1	1	NA	NA				4	1
44	2	1	1	1	3	2	7.00E+05	13	1		Primary Level	2	>48 hours	141	80	141/80	3	138	152	74.8	101	97	1.041237113	correct	60 years and above	Excessive stress	Flushing face	Controllable	Heart attack	Reducing weight and stress	1	NA	NA	NA	NA			NA			1	1	NA	NA				4	1
36	1	1	1	1	4	1	8.00E+05	10	2		Secondary Level	2	? 48 hours	126	81	126/81	2	NA	167	78	94	98	0.959183673	Incorrect	40-49 years	Excessive stress	Dizziness and fatigue	Controllable	Heart attack	By regular exercise	1	NA	NA	NA	NA			NA			1	1	NA	NA				2	2
40	2	1	1	1	4	1	6.00E+05	4	1		Primary Level	2	? 48 hours	107	67	107/67	1	NA	150	59	72	94	0.765957447	Don't know	40-49 years	overweight	Headache and palpitation	Controllable	Heart attack	Reducing weight and stress, Intake of low salt and low fat diet	1	NA	NA	NA	NA			NA			1	1	NA	NA				7	2
33	2	1	1	1	3	1	4.00E+05	5	2		Primary Level	2	? 48 hours	107	67	107/67	1	NA	154	58.9	83	95	0.873684211	correct	40-49 years	overweight, physical inactivity, smoking and alcoholism, Hereditary, Excessive stress	Dizziness and fatigue, Headache and palpitation, Chest pain, Difficulty breathing, Flushing face, Blurred vision	Controllable, Not curable	Heart attack, Heart failure, Kidney disease, Stroke, Paralysis, Eye problem	Reducing weight and stress, Intake of low salt and low fat diet, By regular exercise, By medication, Get enough sleep, Limiting alcohol and smoking	1	NA	NA	NA	NA			NA			1	1	NA	NA				7	1
22	2	2	1	1	3	2	7.00E+05	2	2		Primary Level	2	? 48 hours	108	60	108/60	1	NA	152	55	71	93	0.76344086	correct	40-49 years	overweight, Excessive stress	Dizziness and fatigue, Flushing face	Curable	Heart attack	Reducing weight and stress, By regular exercise, By medication	1	NA	NA	NA	NA			NA			1	1	NA	NA				7	2
24	2	2	1	1	3	2	5.00E+05	2	2		Primary Level	2	? 48 hours	116	68	116/68	1	NA	153	48.9	69	89	0.775280899	correct	60 years and above	overweight, smoking and alcoholism	Dizziness and fatigue, Headache and palpitation	Curable	Heart failure, Kidney disease	Reducing weight and stress, Intake of low salt and low fat diet, Limiting alcohol and smoking	1	NA	NA	NA	NA			NA			1	1	NA	NA				6	1
37	2	1	1	1	3	2	8.00E+05	15	1		Primary Level	2	? 48 hours	145	78	145/78	3	142	144	70.6	93	109	0.853211009	Incorrect	60 years and above	physical inactivity	Headache and palpitation	Controllable	Heart attack, Stroke, Paralysis	Reducing weight and stress, Intake of low salt and low fat diet, By regular exercise	1	NA	NA	NA	NA			NA			1	1	NA	NA				7	1
32	2	1	1	1	3	2	1200000	7	1		Primary Level	2	? 48 hours	113	65	113/65	1	NA	153	44.4	66	84	0.785714286	correct	40-49 years	Excessive stress	Dizziness and fatigue	Controllable	Heart attack	Reducing weight and stress	1	NA	NA	NA	NA			NA			1	1	NA	NA				5	2
33	2	2	2	2	4	2	5.00E+05	11	2		Lower secondary Level	2	? 48 hours	124	74	124/74	2	NA	145	65.3	91	99	0.919191919	correct	20-39 years	overweight, physical inactivity	Dizziness and fatigue, Difficulty breathing, Flushing face	Controllable	Heart attack, Heart failure	Reducing weight and stress, Intake of low salt and low fat diet, By regular exercise	1	NA	NA	NA	NA			NA			1	1	NA	NA				7	2
28	2	2	1	1	2	2	4.00E+05	3	2		Lower secondary Level	2	? 48 hours	108	60	108/60	1	NA	157	69.2	84	103	0.815533981	correct	40-49 years	smoking and alcoholism, Hereditary, Excessive stress	Dizziness and fatigue, Headache and palpitation, Flushing face	Controllable	Heart attack, Heart failure, Stroke, Paralysis, Eye problem	Reducing weight and stress, Intake of low salt and low fat diet, By regular exercise, Get enough sleep, Limiting alcohol and smoking	1	NA	NA	NA	NA			NA			1	1	NA	NA				7	1
24	2	2	1	1	3	1	6.00E+05	1	2		Lower secondary Level	2	>48 hours	88	71	88/71	1	NA	150	52.6	68	97	0.701030928	correct	40-49 years	overweight, smoking and alcoholism, Hereditary, Excessive stress	Headache and palpitation, Chest pain, Difficulty breathing, Flushing face	Controllable	Heart attack, Heart failure, Kidney disease, Stroke, Paralysis, Eye problem	Reducing weight and stress, Intake of low salt and low fat diet, By regular exercise, By medication, Get enough sleep, Limiting alcohol and smoking	1	NA	NA	NA	NA			NA			1	1	NA	NA				7	1
32	2	1	1	1	2	2	7.00E+05	3	2		Primary Level	2	? 48 hours	105	65	105/65	1	NA	151	57	87	93	0.935483871	correct	40-49 years	Hereditary	Headache and palpitation	Controllable	Heart attack	Intake of low salt and low fat diet, By medication	1	NA	NA	NA	NA			NA			1	1	NA	NA				4	1
26	1	2	1	1	3	1	5.00E+05	2	1		Lower secondary Level	2	? 48 hours	114	69	114/69	1	NA	172	66	72	83	0.86746988	correct	60 years and above	physical inactivity, Hereditary	Dizziness and fatigue	Controllable	Heart attack	Reducing weight and stress, Intake of low salt and low fat diet, By medication	1	NA	NA	NA	NA			NA			1	1	NA	NA				4	1
34	2	1	1	1	4	1	550000	3	1	6th level		1	? 48 hours	108	69	108/69	1	NA	158	72.7	87	102	0.852941176	correct	40-49 years	overweight, Excessive stress	Dizziness and fatigue, Headache and palpitation, Difficulty breathing, Flushing face	Controllable	Heart attack	Reducing weight and stress, Intake of low salt and low fat diet, By regular exercise, By medication	1	NA	NA	NA	NA			NA			1	1	NA	NA				7	1
25	2	2	1	1	3	2	5.00E+05	2	2		Primary Level	2	? 48 hours	105	78	105/78	1	NA	165	45	55	84	0.654761905	Incorrect	40-49 years	overweight, physical inactivity, smoking and alcoholism, Hereditary, Excessive stress	Dizziness and fatigue, Headache and palpitation, Chest pain, Difficulty breathing, Flushing face, Blurred vision	Controllable	Heart attack, Heart failure, Kidney disease, Stroke, Paralysis, Eye problem	Reducing weight and stress, Intake of low salt and low fat diet, By regular exercise, Get enough sleep	1	NA	NA	NA	NA			NA			1	1	NA	NA				7	1
27	2	2	1	1	3	2	750000	2	2	4th level		3	? 48 hours	112	72	112/72	1	NA	157	53	74	80	0.925	correct	40-49 years	overweight, physical inactivity	Dizziness and fatigue, Headache and palpitation	Controllable	Heart attack	Reducing weight and stress, Intake of low salt and low fat diet, By regular exercise, By medication, Get enough sleep, Limiting alcohol and smoking	1	NA	NA	NA	NA			NA			1	1	NA	NA				5	1
29	1	1	1	1	3	1	6.00E+05	8	1	4th level		1	>48 hours	125	83	125/83	2	NA	187	72	87	90	0.966666667	correct	40-49 years	overweight, physical inactivity, smoking and alcoholism	Dizziness and fatigue, Headache and palpitation	Controllable	Heart attack, Heart failure, Kidney disease	Reducing weight and stress, By regular exercise, Get enough sleep	1	NA	NA	NA	NA			NA			1	1	NA	NA				6	1
32	1	1	1	1	3	2	5.00E+05	4	1	5th level		4	? 48 hours	131	78	131/78	2	NA	171	74.2	90	96	0.9375	correct	40-49 years	overweight, physical inactivity, smoking and alcoholism, Hereditary, Excessive stress	Dizziness and fatigue, Headache and palpitation, Chest pain, Difficulty breathing, Flushing face, Blurred vision	Controllable, Curable	Heart attack, Heart failure, Kidney disease, Stroke, Paralysis	Reducing weight and stress, Intake of low salt and low fat diet, By regular exercise, By medication, Get enough sleep, Limiting alcohol and smoking	1	NA	NA	NA	NA			NA			2	2	NA	1	1	2 standard drink	Friday	2	1
33	1	1	1	1	4	2	1.00E+06	4	1		Secondary Level	2	? 48 hours	122	86	122/86	2	NA	165	79.2	93	100	0.93	correct	40-49 years	smoking and alcoholism	Dizziness and fatigue, Headache and palpitation, Blurred vision	Controllable	Heart attack	Reducing weight and stress, Intake of low salt and low fat diet, By regular exercise	1	NA	NA	NA	NA			NA			2	2	NA	1	1	1 standard drink	Monday	7	1
36	1	1	1	1	4	2	7.00E+05	9	1	8th level		1	? 48 hours	124	84	124/84	2	NA	162	58.5	84	91	0.923076923	Incorrect	60 years and above	overweight, physical inactivity, smoking and alcoholism, Hereditary, Excessive stress	Dizziness and fatigue, Headache and palpitation, Chest pain, Difficulty breathing, Flushing face, Blurred vision	Controllable	Heart attack, Heart failure, Kidney disease, Stroke, Paralysis, Eye problem	Reducing weight and stress, Intake of low salt and low fat diet, By regular exercise, By medication, Get enough sleep, Limiting alcohol and smoking	1	NA	NA	NA	NA			NA			2	2	NA	1	2	2 standard drink	Wednesday	5	1
44	1	1	1	1	4	1	6.00E+05	17	1		Lower secondary Level	2	>48 hours	120	76	120/76	2	NA	165	92	102	105	0.971428571	correct	60 years and above	overweight, physical inactivity, smoking and alcoholism, Hereditary, Excessive stress	Dizziness and fatigue, Headache and palpitation, Chest pain, Difficulty breathing, Flushing face, Blurred vision	Controllable	Heart attack, Heart failure, Kidney disease, Stroke, Paralysis, Eye problem	Intake of low salt and low fat diet, By regular exercise, By medication, Get enough sleep	1	NA	NA	NA	NA			NA			2	2	NA	1	2	2 standard drink	Sunday, Thursday	6	1
26	1	1	3	1	3	1	5.00E+05	1	2		Secondary Level	2	>48 hours	141	74	141/74	3	105	165	57.1	74	87	0.850574713	Incorrect	40-49 years	overweight, physical inactivity, smoking and alcoholism, Excessive stress	Dizziness and fatigue, Headache and palpitation, Difficulty breathing, Blurred vision	Controllable	Heart attack, Heart failure, Kidney disease	Reducing weight and stress, Intake of low salt and low fat diet, By regular exercise, By medication	1	NA	NA	NA	NA			NA			2	2	NA	1	3	1 standard drink	Saturday	7	2
43	1	1	1	1	4	2	8.00E+05	18	1		Secondary Level	2	? 48 hours	141	82	141/82	3	124	166	76.8	97	98	0.989795918	correct	40-49 years	overweight, physical inactivity, smoking and alcoholism, Hereditary, Excessive stress	Flushing face	Controllable	Heart attack, Heart failure, Kidney disease, Paralysis	Reducing weight and stress, Intake of low salt and low fat diet, By regular exercise, By medication, Limiting alcohol and smoking	1	NA	NA	NA	NA			NA			2	2	NA	1	7	2 standard drink	Friday	3	2
29	1	1	1	1	3	1	6.00E+05	6	1	6th level		3	? 48 hours	101	55	101/55	1	NA	171	62.5	82	94	0.872340426	correct	40-49 years	overweight, physical inactivity, smoking and alcoholism, Hereditary, Excessive stress	Dizziness and fatigue, Headache and palpitation, Chest pain, Difficulty breathing, Flushing face, Blurred vision	Controllable	Heart attack, Heart failure, Kidney disease, Stroke, Paralysis, Eye problem	Reducing weight and stress, Intake of low salt and low fat diet, By regular exercise, By medication, Get enough sleep, Limiting alcohol and smoking	1	NA	NA	NA	NA			NA			2	2	NA	0				7	2
41	1	1	1	1	3	2	650000	20	1	6th level		3	? 48 hours	110	70	110/70	1	NA	157	68	86	88	0.977272727	correct	60 years and above	overweight, physical inactivity, smoking and alcoholism, Hereditary, Excessive stress	Headache and palpitation	Controllable	Heart attack, Heart failure, Kidney disease, Stroke, Paralysis, Eye problem	Reducing weight and stress, Intake of low salt and low fat diet, By regular exercise, By medication, Get enough sleep, Limiting alcohol and smoking	1	NA	NA	NA	NA			NA			2	2	NA	0				7	2
32	1	1	1	1	2	2	1.00E+06	6	2	4th level		3	? 48 hours	113	60	113/60	1	NA	166	73	78	98	0.795918367	Incorrect	40-49 years	overweight, physical inactivity, smoking and alcoholism, Hereditary, Excessive stress	Dizziness and fatigue, Headache and palpitation, Chest pain, Difficulty breathing, Flushing face, Blurred vision	Controllable, Not curable	Heart attack, Heart failure, Kidney disease, Stroke, Paralysis, Eye problem	Reducing weight and stress, Intake of low salt and low fat diet, By regular exercise, By medication, Limiting alcohol and smoking	1	NA	NA	NA	NA			NA			2	2	NA	0				3	1
48	1	1	1	1	3	1	1.00E+06	18	1	6th level		3	? 48 hours	130	81	130/81	2	NA	172	85	94	98	0.959183673	correct	40-49 years	overweight, physical inactivity, smoking and alcoholism, Hereditary, Excessive stress	Dizziness and fatigue, Headache and palpitation, Chest pain, Difficulty breathing, Flushing face, Blurred vision	Controllable, Curable	Heart attack, Heart failure, Kidney disease, Stroke, Paralysis, Eye problem	Reducing weight and stress, Intake of low salt and low fat diet, By regular exercise, By medication, Get enough sleep, Limiting alcohol and smoking	1	NA	NA	NA	NA			NA			2	2	NA	0				5	1
43	2	1	1	1	2	1	7.00E+05	15	1	4th level		1	? 48 hours	131	84	131/84	2	NA	152	58	83	93	0.892473118	correct	40-49 years	Hereditary, Excessive stress	Headache and palpitation, Chest pain, Difficulty breathing	Not curable	Heart attack	Reducing weight and stress, Intake of low salt and low fat diet, By medication	1	NA	NA	NA	NA			NA			2	2	NA	0				7	1
34	1	1	1	1	3	1	6.00E+05	6	1	5th level		3	? 48 hours	110	77	110/77	1	NA	169	72	89	92	0.967391304	correct	40-49 years	smoking and alcoholism, Hereditary, Excessive stress	Dizziness and fatigue, Headache and palpitation, Chest pain, Difficulty breathing, Flushing face, Blurred vision	Controllable	Heart attack, Heart failure, Kidney disease, Stroke, Paralysis, Eye problem	Reducing weight and stress, Intake of low salt and low fat diet, By regular exercise, By medication, Get enough sleep, Limiting alcohol and smoking	1	NA	NA	NA	NA			NA			2	2	NA	0				5	1
36	1	1	2	1	3	1	1700000	6	2	6th level		1	? 48 hours	119	78	119/78	1	NA	167	63	77	81	0.950617284	correct	40-49 years	physical inactivity, Hereditary	Headache and palpitation, Difficulty breathing	Controllable	Heart attack	Intake of low salt and low fat diet, By regular exercise	1	NA	NA	NA	NA			NA			2	2	NA	0				3	2
22	1	2	1	1	1	1	4.00E+05	1	2		Primary Level	2	? 48 hours	111	67	111/67	1	NA	176	79.9	84	97	0.865979381	correct	60 years and above	physical inactivity, Excessive stress	Headache and palpitation, Difficulty breathing	Controllable	Heart attack, Stroke	Reducing weight and stress, Intake of low salt and low fat diet, By regular exercise, By medication	1	NA	NA	NA	NA			NA			2	2	NA	0				4	1
37	1	1	1	1	3	2	1200000	13	1	7th level		3	? 48 hours	112	72	112/72	1	NA	177	73	80	85	0.941176471	correct	40-49 years	overweight, physical inactivity, smoking and alcoholism, Hereditary, Excessive stress	Dizziness and fatigue, Headache and palpitation, Chest pain, Difficulty breathing, Flushing face, Blurred vision	Controllable	Heart attack, Heart failure, Kidney disease, Stroke, Paralysis, Eye problem	Reducing weight and stress, Intake of low salt and low fat diet, By regular exercise, By medication, Get enough sleep, Limiting alcohol and smoking	1	NA	NA	NA	NA			NA			2	2	NA	0				6	1
55	1	1	1	1	3	2	1100000	29	1	6th level		3	? 48 hours	100	70	100/70	1	NA	168	79	96	96	1	correct	40-49 years	overweight, physical inactivity, smoking and alcoholism, Hereditary, Excessive stress	Dizziness and fatigue, Headache and palpitation, Flushing face, Blurred vision	Controllable, Curable	Heart attack, Heart failure, Kidney disease, Stroke, Paralysis, Eye problem	Reducing weight and stress, Intake of low salt and low fat diet, By regular exercise, By medication, Get enough sleep, Limiting alcohol and smoking	2	2	40	15	2	2	No visit during past 12 months	1	2 times a day	2 times a day	1	1	NA	NA				4	1
41	1	1	1	1	4	2	1.00E+06	20	1		Lower secondary Level	2	>48 hours	120	76	120/76	2	NA	164	80.4	90	96	0.9375	correct	60 years and above	overweight, physical inactivity, smoking and alcoholism, Hereditary, Excessive stress	Dizziness and fatigue, Headache and palpitation, Difficulty breathing	Controllable, Curable	Heart attack, Heart failure, Kidney disease, Stroke, Paralysis, Eye problem	Reducing weight and stress, Intake of low salt and low fat diet, By regular exercise, By medication, Limiting alcohol and smoking	2	1	20	21	2	2	No	2		3 times a day/20 times a week	2	2	NA	1	2	3 standard drink	Friday	7	1
38	1	1	3	1	4	2	4.00E+05	2	2		Secondary Level	2	? 48 hours	116	78	116/78	1	NA	174	80.8	85	100	0.85	Don't know	40-49 years	Excessive stress	Headache and palpitation	Controllable	Heart attack	By regular exercise	2	1	24	14	2	2	No visit during past 12 months	2	1 time a week	3 time a week	2	2	NA	1	5	2 standard drink	Friday	3	1
42	1	1	1	1	4	2	8.00E+05	15	1		Secondary Level	2	>48 hours	120	81	120/81	2	NA	165	91	99	106	0.933962264	correct	40-49 years	overweight	Dizziness and fatigue, Headache and palpitation, Chest pain	Controllable	Heart attack	Reducing weight and stress, Intake of low salt and low fat diet, By regular exercise, By medication, Get enough sleep, Limiting alcohol and smoking	2	1	24	18	1	1	No	1	1 time a week		2	2	NA	1	4	2 standard drink	Sunday	2	2
41	1	1	1	1	4	1	6.00E+05	10	2		Secondary Level	2	? 48 hours	105	65	105/65	1	NA	166	55.9	74	89	0.831460674	Incorrect	60 years and above	overweight, physical inactivity, smoking and alcoholism, Hereditary, Excessive stress	Dizziness and fatigue, Headache and palpitation, Chest pain, Difficulty breathing, Flushing face, Blurred vision	Controllable	Heart attack	Reducing weight and stress, Intake of low salt and low fat diet, By regular exercise, By medication, Get enough sleep, Limiting alcohol and smoking	2	1	19	22	1	2	No	1		2 times a day/ 14 times a week	2	2	NA	1	4	1 standard drink	Friday	4	1
35	1	1	1	1	4	2	6.00E+05	11	1	6th level		1	? 48 hours	145	91	145/91	3	100	170	73.1	96	99	0.96969697	Incorrect	40-49 years	overweight, physical inactivity, Hereditary, Excessive stress	Dizziness and fatigue, Headache and palpitation, Chest pain, Difficulty breathing, Flushing face	Not curable	Heart attack, Kidney disease, Stroke, Paralysis, Eye problem	Reducing weight and stress, Intake of low salt and low fat diet, By regular exercise, By medication, Get enough sleep, Limiting alcohol and smoking	1	NA	NA	NA	NA			NA			1	1	NA	NA				7	1
36	2	1	1	1	4	1	1.00E+06	8	1	4th level		4	? 48 hours	124	83	124/83	2	NA	154	55.2	73	93	0.784946237	correct	40-49 years	overweight	Dizziness and fatigue, Flushing face	Controllable, Curable	Heart attack, Heart failure, Kidney disease, Paralysis, Eye problem	Reducing weight and stress, Intake of low salt and low fat diet, By regular exercise, Get enough sleep, Limiting alcohol and smoking	1	NA	NA	NA	NA			NA			1	1	NA	NA				7	2
40	2	1	1	1	4	1	4.00E+05	5	1	4th level		1	? 48 hours	129	82	129/82	2	NA	156	56.2	74	94	0.787234043	correct	60 years and above	overweight	Dizziness and fatigue, Headache and palpitation	Curable	Heart attack	Reducing weight and stress	1	NA	NA	NA	NA			NA			1	1	NA	NA				7	1
40	2	1	1	1	2	1	3.00E+05	2	2	Non- gazette employee		1	? 48 hours	108	73	108/73	1	NA	146	55.8	82	93	0.88172043	correct	40-49 years	overweight, Excessive stress	Headache and palpitation, Flushing face	Controllable, Curable	Heart attack, Heart failure, Paralysis	Reducing weight and stress, Intake of low salt and low fat diet, By regular exercise	1	NA	NA	NA	NA			NA			1	1	NA	NA				7	2
53	2	1	2	1	1	2	1200000	24	1	5th level		1	? 48 hours	139	95	139/95	3	121	152	64.2	91	94	0.968085106	Incorrect	40-49 years	overweight, physical inactivity, smoking and alcoholism, Hereditary, Excessive stress	Dizziness and fatigue, Headache and palpitation, Chest pain, Difficulty breathing, Flushing face, Blurred vision	Controllable	Heart attack, Heart failure, Kidney disease, Stroke, Paralysis, Eye problem	Reducing weight and stress, Intake of low salt and low fat diet, By regular exercise, By medication, Get enough sleep, Limiting alcohol and smoking	1	NA	NA	NA	NA			NA			1	1	NA	NA				7	1
43	2	1	1	1	2	2	9.00E+05	7	2	4th level		3	? 48 hours	110	70	110/70	1	NA	151	68	97	108	0.898148148	correct	40-49 years	overweight, physical inactivity, smoking and alcoholism, Hereditary, Excessive stress	Dizziness and fatigue, Headache and palpitation, Chest pain, Difficulty breathing, Flushing face, Blurred vision	Controllable, Not curable	Heart attack, Heart failure, Kidney disease, Stroke, Paralysis, Eye problem	Reducing weight and stress, Intake of low salt and low fat diet, By regular exercise, By medication, Get enough sleep, Limiting alcohol and smoking	1	NA	NA	NA	NA			NA			1	1	NA	NA				7	2
40	1	1	1	1	4	1	8.00E+05	8	2		Secondary Level	2	? 48 hours	141	82	141/82	3	140	167	65.9	80	93	0.860215054	correct	40-49 years	overweight, smoking and alcoholism, Hereditary, Excessive stress	Dizziness and fatigue, Headache and palpitation	Controllable	Heart attack, Kidney disease	Reducing weight and stress, Intake of low salt and low fat diet, By regular exercise, By medication, Get enough sleep, Limiting alcohol and smoking	1	NA	NA	NA	NA			NA			1	1	NA	NA				3	2
37	2	1	1	1	3	1	3.00E+05	10	2		Primary Level	2	? 48 hours	141	82	141/82	3	136	157	51.8	71	92	0.77173913	correct	40-49 years	smoking and alcoholism	Headache and palpitation	Controllable	Heart attack	Reducing weight and stress	1	NA	NA	NA	NA			NA			1	1	NA	NA				5	2
39	2	1	1	1	4	1	3.00E+05	2	2		Lower secondary Level	2	? 48 hours	102	66	102/66	1	NA	146	55.6	82	95	0.863157895	correct	40-49 years	overweight, physical inactivity	Dizziness and fatigue, Headache and palpitation	Controllable	Heart attack	Reducing weight and stress, Intake of low salt and low fat diet, By regular exercise	1	NA	NA	NA	NA			NA			1	1	NA	NA				7	1
29	1	1	1	1	4	1	4.00E+05	7	2		Secondary Level	2	? 48 hours	118	67	118/67	1	NA	167	74.8	83	98	0.846938776	correct	60 years and above	Don't know	Don't know	Controllable	Don't know	Intake of low salt and low fat diet	1	NA	NA	NA	NA			NA			1	1	NA	NA				7	2
22	2	2	1	1	3	2	5.00E+05	2	2		Lower secondary Level	2	? 48 hours	97	71	97/71	1	NA	146	55.6	81	95	0.852631579	correct	60 years and above	overweight, smoking and alcoholism, Hereditary	Dizziness and fatigue, Headache and palpitation, Chest pain, Difficulty breathing, Flushing face, Blurred vision	Controllable	Heart attack	Reducing weight and stress, Intake of low salt and low fat diet, By regular exercise, By medication	1	NA	NA	NA	NA			NA			1	1	NA	NA				7	2
45	2	1	1	1	3	2	7.00E+05	21	2		Primary Level	2	? 48 hours	104	62	104/62	1	NA	157	70.7	89	104	0.855769231	correct	40-49 years	overweight, physical inactivity	Headache and palpitation, Flushing face	Controllable, Curable	Heart attack	Reducing weight and stress, Intake of low salt and low fat diet, By regular exercise	1	NA	NA	NA	NA			NA			1	1	NA	NA				7	2
40	1	1	1	1	4	2	5.00E+05	1	2		Secondary Level	2	? 48 hours	106	69	106/69	1	NA	162	62	81	91	0.89010989	Incorrect	40-49 years	physical inactivity, smoking and alcoholism, Excessive stress	Dizziness and fatigue, Chest pain, Flushing face	Controllable, Curable	Heart attack, Heart failure, Kidney disease, Stroke, Paralysis	Reducing weight and stress, Intake of low salt and low fat diet, By regular exercise, By medication, Get enough sleep, Limiting alcohol and smoking	1	NA	NA	NA	NA			NA			1	1	NA	NA				5	2
26	1	2	1	1	3	1	1100000	5	2		Lower secondary Level	2	>48 hours	112	72	112/72	1	NA	170	70.5	79	97	0.81443299	correct	60 years and above	overweight, physical inactivity, smoking and alcoholism, Hereditary, Excessive stress	Don't know	Controllable	Heart attack, Heart failure, Paralysis	Reducing weight and stress, Intake of low salt and low fat diet, By regular exercise, By medication, Get enough sleep, Limiting alcohol and smoking	1	NA	NA	NA	NA			NA			1	1	NA	NA				7	1
51	1	1	1	1	2	2	5.00E+05	24	1	5th level		1	? 48 hours	140	78	140/78	3	113	171	74	101	96	1.052083333	correct	40-49 years	overweight, Hereditary	Dizziness and fatigue, Chest pain, Difficulty breathing	Controllable	Heart attack	Reducing weight and stress, Intake of low salt and low fat diet, By regular exercise, Limiting alcohol and smoking	1	NA	NA	NA	NA			NA			2	2	NA	1	1	1 standard drink	Friday	7	1
50	1	1	1	1	3	1	1.00E+06	27	1		Lower secondary Level	2	? 48 hours	135	83	135/83	2	NA	177	90	102	101	1.00990099	Incorrect	40-49 years	overweight, physical inactivity, smoking and alcoholism, Hereditary, Excessive stress	Dizziness and fatigue, Headache and palpitation, Chest pain, Difficulty breathing, Flushing face, Blurred vision	Controllable	Heart attack, Kidney disease, Stroke, Paralysis, Eye problem	Reducing weight and stress, Intake of low salt and low fat diet, By regular exercise, By medication, Get enough sleep, Limiting alcohol and smoking	1	NA	NA	NA	NA			NA			2	2	NA	1	2	2 standard drink	Friday	4	1
57	1	1	1	1	2	1	1200000	26	1		Lower secondary Level	2	? 48 hours	114	70	114/70	1	NA	179	75	87	90	0.966666667	correct	40-49 years	overweight, physical inactivity, smoking and alcoholism, Excessive stress	Dizziness and fatigue, Headache and palpitation, Difficulty breathing	Controllable	Heart attack, Stroke	Reducing weight and stress, Intake of low salt and low fat diet	2	1	30	27	2	1	No	2	1 times a day		1	1	NA	NA				4	1
50	1	1	1	1	3	1	5.00E+05	20	1	6th level		3	? 48 hours	141	90	141/90	3	120	163	76	92	97	0.948453608	correct	40-49 years	overweight, physical inactivity, smoking and alcoholism, Hereditary, Excessive stress	Dizziness and fatigue, Headache and palpitation, Chest pain, Difficulty breathing, Flushing face, Blurred vision	Controllable	Heart attack, Heart failure, Kidney disease, Stroke, Paralysis	Reducing weight and stress, Intake of low salt and low fat diet, By regular exercise, By medication, Get enough sleep, Limiting alcohol and smoking	1	NA	NA	NA	NA			NA			1	1	NA	NA				5	2
47	1	1	1	1	3	1	5.00E+05	20	1	6th level		3	? 48 hours	142	89	142/89	3	142	170	78	100	90	1.111111111	correct	40-49 years	overweight, physical inactivity, smoking and alcoholism, Hereditary, Excessive stress	Dizziness and fatigue, Headache and palpitation, Chest pain, Difficulty breathing, Flushing face, Blurred vision	Controllable, Curable	Heart attack, Heart failure, Kidney disease	Reducing weight and stress, Intake of low salt and low fat diet, By regular exercise, By medication, Get enough sleep, Limiting alcohol and smoking	1	NA	NA	NA	NA			NA			2	2	NA	0				5	1
55	1	1	1	1	3	1	650000	34	1		Secondary Level	2	? 48 hours	148	77	148/77	3	140	153	55.7	85	86	0.988372093	correct	40-49 years	overweight, physical inactivity, smoking and alcoholism	Dizziness and fatigue, Headache and palpitation, Chest pain, Difficulty breathing	Controllable	Heart attack, Heart failure, Stroke, Paralysis	Reducing weight and stress, Intake of low salt and low fat diet, By regular exercise, By medication, Get enough sleep, Limiting alcohol and smoking	1	NA	NA	NA	NA			NA			2	2	NA	0				2	2
34	2	1	2	1	2	1	250000	9	2	Non- gazette employee		3	>48 hours	112	76	112/76	1	NA	156	74	94	110	0.854545455	correct	40-49 years	overweight, Hereditary	Dizziness and fatigue, Headache and palpitation	Controllable	Heart attack, Paralysis	Reducing weight and stress, Intake of low salt and low fat diet, By regular exercise, Get enough sleep	1	NA	NA	NA	NA			NA			1	1	NA	NA				5	1
49	1	1	1	1	4	1	5.00E+05	28	1	6th level		3	? 48 hours	141	92	141/92	3	112	171	71.3	91	95	0.957894737	correct	40-49 years	overweight, physical inactivity, smoking and alcoholism, Hereditary, Excessive stress	Dizziness and fatigue, Headache and palpitation, Chest pain, Difficulty breathing, Flushing face, Blurred vision	Controllable	Heart attack, Heart failure, Kidney disease, Stroke, Paralysis, Eye problem	Reducing weight and stress, Intake of low salt and low fat diet, By regular exercise, By medication, Get enough sleep, Limiting alcohol and smoking	1	NA	NA	NA	NA			NA			1	1	NA	NA				6	2
55	2	1	1	1	2	1	8.00E+05	23	1	6th level		3	? 48 hours	140	81	140/81	3	212	154	54	80	85	0.941176471	correct	40-49 years	Hereditary, Excessive stress	Dizziness and fatigue, Headache and palpitation, Chest pain	Controllable, Curable	Heart attack, Heart failure, Kidney disease, Paralysis	Reducing weight and stress, Intake of low salt and low fat diet, By regular exercise, By medication	1	NA	NA	NA	NA			NA			1	1	NA	NA				7	1
50	2	1	1	1	2	2	6.00E+05	24	1	5th level		3	? 48 hours	113	69	113/69	1	NA	151	70	94	105	0.895238095	correct	40-49 years	Hereditary, Excessive stress	Dizziness and fatigue, Headache and palpitation, Chest pain, Difficulty breathing, Flushing face, Blurred vision	Controllable	Heart attack, Heart failure, Kidney disease, Stroke, Paralysis, Eye problem	Reducing weight and stress, Intake of low salt and low fat diet, By regular exercise, By medication, Get enough sleep, Limiting alcohol and smoking	1	NA	NA	NA	NA			NA			1	1	NA	NA				7	2
49	2	1	1	1	3	1	8.00E+05	12	1		Primary Level	2	? 48 hours	128	84	128/84	2	NA	146	56.1	88	90	0.977777778	correct	40-49 years	Excessive stress	Dizziness and fatigue, Headache and palpitation, Chest pain	Controllable	Paralysis	Reducing weight and stress, Intake of low salt and low fat diet	1	NA	NA	NA	NA			NA			1	1	NA	NA				5	2
29	2	2	1	1	3	2	8.00E+05	1	2		Lower secondary Level	2	>48 hours	115	68	115/68	1	NA	148	52.6	89	96	0.927083333	correct	40-49 years	overweight, physical inactivity, Hereditary, Excessive stress	Dizziness and fatigue, Headache and palpitation, Difficulty breathing, Flushing face	Controllable	Heart attack	Reducing weight and stress, Intake of low salt and low fat diet, By regular exercise, By medication, Get enough sleep, Limiting alcohol and smoking	1	NA	NA	NA	NA			NA			1	1	NA	NA				5	1
51	1	1	1	1	2	2	6.00E+05	23	1	5th level		1	>48 hours	117	79	117/79	1	NA	163	59.4	84	87	0.965517241	correct	40-49 years	Hereditary, Excessive stress	Headache and palpitation, Flushing face	Controllable	Heart failure, Kidney disease, Paralysis, Eye problem	Reducing weight and stress, Intake of low salt and low fat diet, By regular exercise, By medication, Get enough sleep, Limiting alcohol and smoking	1	NA	NA	NA	NA			NA			2	2	NA	1	2	1 standard drink	Friday	6	2
30	1	1	2	1	2	2	3.00E+05	4	2	4th level		3	>48 hours	110	60	110/60	1	NA	160	69	82	98	0.836734694	correct	40-49 years	overweight, physical inactivity, smoking and alcoholism, Hereditary, Excessive stress	Dizziness and fatigue, Headache and palpitation, Chest pain, Difficulty breathing, Flushing face, Blurred vision	Controllable	Heart attack, Heart failure, Kidney disease, Stroke, Paralysis	Reducing weight and stress, Intake of low salt and low fat diet, By regular exercise, By medication, Get enough sleep, Limiting alcohol and smoking	2	2	18	12	2	2	Yes	2	4 times a day	4 times a day	2	2	NA	1	2	2 standard drink	Tuesday	3	1
25	2	2	1	1	3	2	550000	2	2		Primary Level	2	? 48 hours	117	69	117/69	1	NA	155	49.9	65	85	0.764705882	correct	60 years and above	overweight, smoking and alcoholism	Dizziness and fatigue, Headache and palpitation	Curable	Heart failure, Kidney disease	Reducing weight and stress, Intake of low salt and low fat diet, Limiting alcohol and smoking	1	NA	NA	NA	NA			NA			1	1	NA	NA				6	1
54	1	1	1	1	2	1	7.00E+05	21	1		Primary Level	2	? 48 hours	130	83	130/83	2	NA	165	83	90	95	0.947368421	correct	60 years and above	overweight, Excessive stress	Dizziness and fatigue, Headache and palpitation	Controllable	Heart attack, Heart failure	Reducing weight and stress, Intake of low salt and low fat diet, By medication	1	NA	NA	NA	NA			NA			1	1	NA	NA				4	1
27	1	2	1	1	4	1	750000	6	1	5th level		1	? 48 hours	127	72	127/72	2	NA	172	70	82	85	0.964705882	correct	60 years and above	overweight, smoking and alcoholism, Excessive stress	Dizziness and fatigue, Headache and palpitation, Difficulty breathing	Controllable	Heart attack, Kidney disease, Paralysis, Eye problem	Reducing weight and stress, Intake of low salt and low fat diet, By regular exercise	1	NA	NA	NA	NA			NA			1	1	NA	NA				5	1
43	2	1	2	1	2	2	6.00E+05	16	1	5th level		3	? 48 hours	105	67	105/67	1	NA	153	63.6	77	97	0.793814433	correct	40-49 years	overweight, physical inactivity, smoking and alcoholism, Hereditary, Excessive stress	Dizziness and fatigue, Headache and palpitation, Chest pain, Difficulty breathing, Flushing face, Blurred vision	Controllable, Curable	Heart attack, Heart failure, Kidney disease, Stroke, Paralysis, Eye problem	Reducing weight and stress, Intake of low salt and low fat diet, By regular exercise, By medication, Get enough sleep, Limiting alcohol and smoking	1	NA	NA	NA	NA			NA			1	1	NA	NA				7	1
25	1	2	2	1	3	1	1.00E+06	3	1	5th level		1	? 48 hours	115	75	115/75	1	NA	174	70	80	84	0.952380952	correct	40-49 years	overweight, physical inactivity, smoking and alcoholism	Dizziness and fatigue, Headache and palpitation	Controllable	Heart attack	Intake of low salt and low fat diet, By medication	1	NA	NA	NA	NA			NA			1	1	NA	NA				2	1
33	2	1	2	1	3	1	6.00E+05	8	2	4th level		3	? 48 hours	112	76	112/76	1	NA	157	50	79	88	0.897727273	Incorrect	40-49 years	overweight, physical inactivity, smoking and alcoholism	Dizziness and fatigue, Headache and palpitation, Chest pain, Difficulty breathing, Flushing face, Blurred vision	Controllable, Curable	Heart attack, Heart failure, Kidney disease, Stroke, Paralysis, Eye problem	Reducing weight and stress, Intake of low salt and low fat diet, By regular exercise, By medication, Get enough sleep, Limiting alcohol and smoking	1	NA	NA	NA	NA			NA			1	1	NA	NA				7	2
30	2	2	2	1	2	1	7.00E+05	2	1		Primary Level	2	? 48 hours	132	90	132/90	2	NA	155	74	91	100	0.91	correct	60 years and above	overweight, physical inactivity	Dizziness and fatigue, Headache and palpitation	Controllable	Heart attack, Paralysis	Reducing weight and stress, Intake of low salt and low fat diet, By regular exercise	1	NA	NA	NA	NA			NA			1	1	NA	NA				7	1
38	2	1	2	2	2	1	550000	7	1	5th level		1	? 48 hours	112	73	112/73	1	NA	167	58	79	84	0.94047619	correct	40-49 years	overweight, Excessive stress	Dizziness and fatigue, Headache and palpitation	Controllable, Curable	Heart attack, Kidney disease	Reducing weight and stress, Intake of low salt and low fat diet	1	NA	NA	NA	NA			NA			1	1	NA	NA				5	1
45	1	1	1	1	4	1	1200000	25	1	6th level		1	? 48 hours	145	86	145/86	3	140	171	75	91	95	0.957894737	correct	40-49 years	overweight, physical inactivity, smoking and alcoholism, Hereditary, Excessive stress	Dizziness and fatigue, Headache and palpitation, Chest pain, Difficulty breathing, Flushing face	Controllable	Heart attack, Heart failure, Kidney disease, Stroke, Paralysis, Eye problem	Reducing weight and stress, Intake of low salt and low fat diet, By regular exercise, By medication, Get enough sleep, Limiting alcohol and smoking	1	NA	NA	NA	NA			NA			2	2	NA	1	1	1 standard drink	Friday	6	2
33	1	1	1	1	3	1	9.00E+05	8	1	6th level		4	>48 hours	126	78	126/78	2	NA	179	84.8	91	101	0.900990099	Incorrect	40-49 years	overweight	Dizziness and fatigue, Chest pain	Controllable	Heart attack	Reducing weight and stress, Intake of low salt and low fat diet, By regular exercise, By medication	1	NA	NA	NA	NA			NA			2	2	NA	1	1	2 standard drink	Friday	4	1
46	1	1	1	1	4	2	6.00E+05	19	1		Secondary Level	2	>48 hours	113	72	113/72	1	NA	162	79.7	98	100	0.98	correct	40-49 years	overweight, physical inactivity, smoking and alcoholism, Hereditary, Excessive stress	Dizziness and fatigue, Headache and palpitation, Chest pain, Difficulty breathing, Flushing face, Blurred vision	Controllable	Heart attack	Reducing weight and stress, Intake of low salt and low fat diet, By regular exercise, By medication, Get enough sleep, Limiting alcohol and smoking	1	NA	NA	NA	NA			NA			2	2	NA	1	3	1 standard drink	Friday	2	1
31	1	1	1	1	2	2	8.00E+05	10	1	4th level		4	>48 hours	107	63	107/63	1	NA	169	71.1	86	95	0.905263158	correct	40-49 years	smoking and alcoholism	Dizziness and fatigue, Headache and palpitation, Chest pain, Difficulty breathing, Flushing face, Blurred vision	Controllable	Heart attack, Heart failure	Limiting alcohol and smoking	1	NA	NA	NA	NA			NA			2	2	NA	1	5	3 standard drink	Friday	7	1
30	2	1	2	1	3	2	1.00E+06	7	1	5th level		3	? 48 hours	130	80	130/80	2	NA	162	70.5	84	98	0.857142857	correct	40-49 years	overweight, physical inactivity, smoking and alcoholism, Hereditary, Excessive stress	Dizziness and fatigue, Headache and palpitation, Chest pain, Difficulty breathing, Flushing face	Controllable	Heart attack, Heart failure, Kidney disease, Stroke, Paralysis	Reducing weight and stress, Intake of low salt and low fat diet, By regular exercise, By medication, Get enough sleep, Limiting alcohol and smoking	1	NA	NA	NA	NA			NA			2	2	NA	0				3	1
35	1	1	1	1	3	1	8.00E+05	4	1	5th level		1	? 48 hours	118	73	118/73	1	NA	168	78	89	96	0.927083333	correct	40-49 years	overweight, Excessive stress	Dizziness and fatigue, Headache and palpitation, Chest pain	Controllable	Heart attack	Reducing weight and stress, Intake of low salt and low fat diet	1	NA	NA	NA	NA			NA			2	2	NA	0				4	1
36	1	1	1	1	4	1	1600000	10	2		Secondary Level	2	>48 hours	127	84	127/84	2	NA	163	66.9	92	95	0.968421053	Incorrect	60 years and above	overweight, physical inactivity, smoking and alcoholism, Hereditary, Excessive stress	Chest pain	Controllable	Heart attack, Heart failure, Kidney disease, Stroke, Paralysis, Eye problem	Reducing weight and stress, Intake of low salt and low fat diet, By regular exercise, By medication, Get enough sleep, Limiting alcohol and smoking	1	NA	NA	NA	NA			NA			2	2	NA	0				6	2
50	1	1	1	1	3	1	5.00E+05	27	1	6th level		1	? 48 hours	141	91	141/91	3	121	162	69.5	93	95	0.978947368	correct	40-49 years	Hereditary	Headache and palpitation	Controllable	Heart attack	Reducing weight and stress, By regular exercise	1	NA	NA	NA	NA			NA			1	1	NA	NA				2	2
38	2	3	1	1	3	2	6.00E+05	15	1		Lower secondary Level	2	? 48 hours	100	57	100/57	1	NA	153	60.6	77	97	0.793814433	correct	40-49 years	overweight, smoking and alcoholism	Headache and palpitation	Controllable, Curable	Heart attack	Reducing weight and stress, Intake of low salt and low fat diet, By regular exercise	1	NA	NA	NA	NA			NA			1	1	NA	NA				7	2
42	1	1	1	1	3	1	6.00E+05	19	1	6th level		3	? 48 hours	110	70	110/70	1	NA	158	63	89	97	0.917525773	correct	40-49 years	overweight, physical inactivity, smoking and alcoholism, Hereditary, Excessive stress	Dizziness and fatigue, Headache and palpitation, Chest pain, Difficulty breathing, Flushing face, Blurred vision	Controllable	Heart attack, Heart failure, Kidney disease, Stroke, Paralysis	Reducing weight and stress, Intake of low salt and low fat diet, By regular exercise, By medication, Get enough sleep, Limiting alcohol and smoking	1	NA	NA	NA	NA			NA			2	2	NA	1	3	3 standard drink	Tuesday, Friday	3	2
39	2	1	1	1	3	1	3.00E+05	10	2	4th level		1	? 48 hours	145	91	145/91	3	128	158	68.7	93	106	0.877358491	correct	40-49 years	physical inactivity	Dizziness and fatigue, Flushing face	Controllable	Paralysis	Reducing weight and stress, By regular exercise	1	NA	NA	NA	NA			NA			1	1	NA	NA				4	1
37	1	1	1	1	3	2	9.00E+05	10	1	5th level		4	>48 hours	122	86	122/86	2	NA	173	83.8	87	99	0.878787879	correct	20-39 years	overweight	Dizziness and fatigue, Difficulty breathing	Controllable	Heart attack	Reducing weight and stress, Intake of low salt and low fat diet	1	NA	NA	NA	NA			NA			2	2	NA	1	2	3 standard drink	Friday	4	1
35	1	1	1	1	3	2	7.00E+05	5	1	5th level		4	>48 hours	122	86	122/86	2	NA	173	82	87	99	0.878787879	correct	20-39 years	overweight	Dizziness and fatigue	Controllable	Heart attack	Reducing weight and stress	1	NA	NA	NA	NA			NA			2	2	NA	1	2	3 standard drink	Friday	4	1
27	1	2	1	1	3	1	1.00E+06	3	1	6th level		4	? 48 hours	110	70	110/70	1	NA	170	65	79	88	0.897727273	correct	20-39 years	overweight, physical inactivity, smoking and alcoholism, Excessive stress	Dizziness and fatigue, Headache and palpitation	Controllable	Heart attack, Heart failure, Stroke, Paralysis	Reducing weight and stress, Intake of low salt and low fat diet, By regular exercise, By medication, Get enough sleep, Limiting alcohol and smoking	2	1	20	7	1	2	No	1	1 times a week		1	1	NA	NA				5	1
31	2	1	1	1	2	1	3.00E+05	4	2		Primary Level	2	? 48 hours	123	83	123/83	2	NA	154	62.7	74	91	0.813186813	correct	40-49 years	overweight, smoking and alcoholism, Excessive stress	Dizziness and fatigue, Headache and palpitation, Flushing face	Controllable	Heart attack, Eye problem	Reducing weight and stress, Intake of low salt and low fat diet, By regular exercise, By medication, Limiting alcohol and smoking	1	NA	NA	NA	NA			NA			1	1	NA	NA				4	1
39	2	1	1	1	2	1	3.00E+05	13	2	Non- gazette employee		1	>48 hours	122	82	122/82	2	NA	159	75.8	86	110	0.781818182	Incorrect	40-49 years	overweight	Dizziness and fatigue, Headache and palpitation, Chest pain, Difficulty breathing, Flushing face, Blurred vision	Controllable	Heart attack	Reducing weight and stress	1	NA	NA	NA	NA			NA			1	1	NA	NA				7	1
52	2	1	1	1	2	2	5.00E+05	24	1	6th level		1	? 48 hours	106	69	106/69	1	NA	158	78	95	106	0.896226415	correct	60 years and above	smoking and alcoholism, Hereditary, Excessive stress	Dizziness and fatigue, Headache and palpitation, Chest pain, Difficulty breathing, Flushing face, Blurred vision	Controllable	Heart attack, Stroke, Paralysis, Eye problem	Reducing weight and stress, Intake of low salt and low fat diet, By regular exercise, Limiting alcohol and smoking	1	NA	NA	NA	NA			NA			1	1	NA	NA				7	1
43	2	1	1	1	4	1	950000	9	1	4th level		1	? 48 hours	151	90	151/90	3	135	157	64.1	88	98	0.897959184	correct	60 years and above	overweight, physical inactivity, Hereditary, Excessive stress	Dizziness and fatigue, Headache and palpitation, Flushing face, Blurred vision	Controllable	Heart attack, Kidney disease, Paralysis, Eye problem	Reducing weight and stress, Intake of low salt and low fat diet, By regular exercise, By medication, Get enough sleep, Limiting alcohol and smoking	1	NA	NA	NA	NA			NA			1	1	NA	NA				7	2
35	2	1	1	1	3	1	5.00E+05	10	1	5th level		3	? 48 hours	110	70	110/70	1	NA	159	63.8	80	92	0.869565217	correct	60 years and above	overweight, physical inactivity, smoking and alcoholism, Hereditary, Excessive stress	Dizziness and fatigue, Headache and palpitation, Chest pain, Difficulty breathing, Flushing face, Blurred vision	Controllable	Heart attack, Heart failure, Kidney disease, Stroke, Paralysis, Eye problem	Reducing weight and stress, Intake of low salt and low fat diet, By regular exercise, By medication, Get enough sleep, Limiting alcohol and smoking	1	NA	NA	NA	NA			NA			1	1	NA	NA				4	1
47	2	1	1	1	2	1	1100000	12	1	5th level		3	? 48 hours	110	80	110/80	1	NA	149	63.2	90	95	0.947368421	correct	60 years and above	overweight, physical inactivity, smoking and alcoholism, Hereditary, Excessive stress	Dizziness and fatigue, Headache and palpitation, Chest pain, Difficulty breathing, Flushing face, Blurred vision	Controllable	Heart attack, Heart failure, Kidney disease, Stroke, Paralysis, Eye problem	Reducing weight and stress, Intake of low salt and low fat diet, By regular exercise, By medication, Get enough sleep, Limiting alcohol and smoking	1	NA	NA	NA	NA			NA			1	1	NA	NA				7	1
29	1	1	1	1	3	2	2.00E+06	9	1	6th level		1	? 48 hours	119	76	119/76	1	NA	167	55	71	74	0.959459459	correct	60 years and above	overweight, smoking and alcoholism, Hereditary	Dizziness and fatigue, Headache and palpitation, Chest pain	Curable	Heart attack, Heart failure, Kidney disease, Stroke, Paralysis	Reducing weight and stress, By regular exercise, By medication	1	NA	NA	NA	NA			NA			1	1	NA	NA				3	1
33	1	1	1	1	2	1	3.00E+05	10	2	Non- gazette employee		1	>48 hours	103	67	103/67	1	NA	157	40.4	63	77	0.818181818	correct	40-49 years	smoking and alcoholism, Hereditary	Headache and palpitation, Blurred vision	Curable	Don't know	By medication	1	NA	NA	NA	NA			NA			1	1	NA	NA				3	2
22	2	2	1	1	3	2	5.00E+05	1	1		Primary Level	2	? 48 hours	93	57	93/57	1	NA	163	51.3	65	88	0.738636364	correct	40-49 years	physical inactivity	Headache and palpitation, Chest pain, Difficulty breathing, Flushing face	Controllable	Heart attack	Reducing weight and stress, Intake of low salt and low fat diet, By regular exercise	1	NA	NA	NA	NA			NA			1	1	NA	NA				5	1
38	2	1	2	2	4	2	6.00E+05	7	2		Primary Level	2	? 48 hours	114	82	114/82	2	NA	149	61.5	82	95	0.863157895	correct	40-49 years	physical inactivity	Headache and palpitation, Chest pain, Difficulty breathing	Controllable	Heart attack	Reducing weight and stress, Intake of low salt and low fat diet, By regular exercise, Limiting alcohol and smoking	1	NA	NA	NA	NA			NA			1	1	NA	NA				3	1
44	2	1	1	1	4	1	6.00E+05	16	1		Secondary Level	2	? 48 hours	122	71	122/71	2	NA	158	66.2	89	99	0.898989899	correct	40-49 years	overweight, physical inactivity, smoking and alcoholism, Excessive stress	Dizziness and fatigue, Headache and palpitation, Chest pain, Difficulty breathing, Flushing face	Controllable	Heart attack, Stroke, Paralysis	Reducing weight and stress, Intake of low salt and low fat diet, By regular exercise, By medication, Get enough sleep, Limiting alcohol and smoking	1	NA	NA	NA	NA			NA			1	1	NA	NA				7	2
39	2	1	1	1	4	2	1.00E+06	12	1		Lower secondary Level	2	? 48 hours	117	81	117/81	2	NA	158	61.3	86	96	0.895833333	correct	40-49 years	physical inactivity, smoking and alcoholism, Excessive stress	Dizziness and fatigue, Headache and palpitation, Chest pain, Difficulty breathing, Flushing face, Blurred vision	Controllable, Curable, Not curable	Kidney disease, Stroke	Reducing weight and stress, Intake of low salt and low fat diet, By regular exercise, Get enough sleep	1	NA	NA	NA	NA			NA			1	1	NA	NA				7	2
21	1	2	1	1	2	2	4.00E+05	1	2		Primary Level	2	>48 hours	110	78	110/78	1	NA	161	47.2	61	78	0.782051282	correct	40-49 years	overweight	Dizziness and fatigue, Flushing face	Controllable	Heart attack	Reducing weight and stress, By regular exercise, Get enough sleep	1	NA	NA	NA	NA			NA			1	1	NA	NA				4	2
44	2	1	1	1	4	2	8.00E+05	15	2		Primary Level	2	? 48 hours	125	79	125/79	2	NA	159	59.4	81	94	0.861702128	correct	40-49 years	Excessive stress	Don't know	Controllable	Heart attack	By regular exercise	1	NA	NA	NA	NA			NA			1	1	NA	NA				7	1
31	1	1	1	1	4	2	7.00E+05	9	1		Secondary Level	2	? 48 hours	112	74	112/74	1	NA	173	80	88	102	0.862745098	correct	40-49 years	overweight, physical inactivity, Excessive stress	Dizziness and fatigue, Headache and palpitation, Flushing face	Controllable	Heart attack, Heart failure, Stroke	Reducing weight and stress, By regular exercise, Get enough sleep	1	NA	NA	NA	NA			NA			1	1	NA	NA				7	1
44	1	1	1	1	4	1	1.00E+06	10	1		Secondary Level	2	>48 hours	131	77	131/77	2	NA	176	102	99	113	0.876106195	correct	40-49 years	overweight, physical inactivity, smoking and alcoholism, Hereditary, Excessive stress	Dizziness and fatigue, Flushing face	Controllable	Heart attack, Heart failure, Kidney disease, Stroke, Paralysis, Eye problem	Reducing weight and stress, Intake of low salt and low fat diet, By regular exercise	1	NA	NA	NA	NA			NA			1	1	NA	NA				2	2
35	2	1	1	1	4	1	4.00E+05	5	1		Lower secondary Level	2	? 48 hours	113	87	113/87	2	NA	165	70.1	88	101	0.871287129	correct	40-49 years	Excessive stress	Chest pain, Flushing face	Controllable	Stroke, Paralysis	Intake of low salt and low fat diet, By regular exercise	1	NA	NA	NA	NA			NA			1	1	NA	NA				5	1
35	2	1	1	1	2	2	8.00E+05	8	2		Lower secondary Level	2	? 48 hours	108	77	108/77	1	NA	160	68	82	90	0.911111111	Incorrect	40-49 years	overweight, physical inactivity, smoking and alcoholism, Hereditary, Excessive stress	Dizziness and fatigue, Chest pain, Difficulty breathing, Blurred vision	Controllable	Heart attack, Heart failure, Kidney disease, Stroke, Paralysis, Eye problem	Reducing weight and stress, Intake of low salt and low fat diet, By regular exercise, By medication, Get enough sleep, Limiting alcohol and smoking	1	NA	NA	NA	NA			NA			1	1	NA	NA				5	2
29	2	1	1	1	3	1	1.00E+06	4	1	5th level		4	>48 hours	101	57	101/57	1	NA	157	63.6	81	97	0.835051546	Incorrect	40-49 years	overweight, Hereditary, Excessive stress	Headache and palpitation, Flushing face	Controllable	Heart attack, Paralysis	Reducing weight and stress, Intake of low salt and low fat diet, By regular exercise, Limiting alcohol and smoking	1	NA	NA	NA	NA			NA			2	1	NA	NA				6	2
32	1	1	1	1	4	2	1.00E+06	4	2	6th level		1	? 48 hours	130	82	130/82	2	NA	175	73.4	88	96	0.916666667	Incorrect	60 years and above	overweight, physical inactivity, smoking and alcoholism, Hereditary, Excessive stress	Dizziness and fatigue, Headache and palpitation, Flushing face, Blurred vision	Controllable	Heart attack, Heart failure, Kidney disease, Stroke, Paralysis, Eye problem	Reducing weight and stress, Intake of low salt and low fat diet, By regular exercise, By medication, Get enough sleep, Limiting alcohol and smoking	1	NA	NA	NA	NA			NA			2	2	NA	1	1	2 standard drink	Friday	7	2
59	1	1	1	1	4	1	3.00E+06	25	1	10th level		4	? 48 hours	153	89	153/89	3	243	173	75	79	86	0.918604651	correct	60 years and above	overweight, physical inactivity, smoking and alcoholism	Dizziness and fatigue, Headache and palpitation, Chest pain, Difficulty breathing, Blurred vision	Controllable	Heart attack, Heart failure, Kidney disease, Stroke, Paralysis, Eye problem	Reducing weight and stress, Intake of low salt and low fat diet, By regular exercise, By medication	2	2	27	32	2	1	No	2		7 times per day	2	2	NA	1	2	2 standard drink	Friday, Saturday	7	1
34	2	1	1	1	2	2	7.00E+05	2	2	5th level		1	? 48 hours	97	73	97/73	1	NA	153	49	71	91	0.78021978	Incorrect	20-39 years	Excessive stress	2	Controllable	Heart attack	Reducing weight and stress, By regular exercise	1	NA	NA	NA	NA			NA			1	1	NA	NA				7	2
29	1	1	1	1	2	1	5.00E+05	5	1	5th level		4	? 48 hours	117	76	117/76	1	NA	168	76	91	102	0.892156863	correct	40-49 years	physical inactivity	Dizziness and fatigue	Controllable	Heart attack, Heart failure	Reducing weight and stress, By regular exercise, By medication	1	NA	NA	NA	NA			NA			1	1	NA	NA				7	1
53	1	1	1	1	4	1	6.00E+05	20	1	6th level		1	>48 hours	111	65	111/65	1	NA	160	58.7	80	85	0.941176471	correct	60 years and above	overweight, physical inactivity, smoking and alcoholism, Hereditary, Excessive stress	Dizziness and fatigue, Flushing face	Controllable	Heart attack, Kidney disease, Stroke	Reducing weight and stress, Intake of low salt and low fat diet, By regular exercise, By medication, Get enough sleep, Limiting alcohol and smoking	1	NA	NA	NA	NA			NA			1	1	NA	NA				6	2
27	2	2	1	1	4	1	6.00E+05	4	2		Secondary Level	2	? 48 hours	106	73	106/73	1	NA	151	55	70	100	0.7	correct	60 years and above	overweight, physical inactivity, smoking and alcoholism, Hereditary, Excessive stress	Dizziness and fatigue, Headache and palpitation, Chest pain, Difficulty breathing, Flushing face	Controllable	Heart attack, Kidney disease	Reducing weight and stress, Intake of low salt and low fat diet, By regular exercise, By medication	1	NA	NA	NA	NA			NA			1	1	NA	NA				7	2
26	1	1	1	1	2	1	5.00E+05	5	2	5th level		4	? 48 hours	117	76	117/76	1	NA	168	76	91	102	0.892156863	correct	40-49 years	physical inactivity	Dizziness and fatigue	Controllable, Curable	Heart attack, Kidney disease, Paralysis	Reducing weight and stress, By regular exercise, By medication	1	NA	NA	NA	NA			NA			2	2	NA	1	5	2 standard drink	Tuesday	7	1
33	1	1	1	1	4	2	8.00E+05	7	2		Secondary Level	2	? 48 hours	117	81	117/81	2	NA	178	72	81	94	0.861702128	Incorrect	40-49 years	Excessive stress	Don't know	Controllable	Heart attack	Reducing weight and stress, Get enough sleep	1	NA	NA	NA	NA			NA			2	2	NA	1	7	2 standard drink	Wednesday	7	1
35	1	1	2	1	4	2	6.00E+05	4	2		Secondary Level	2	? 48 hours	121	80	121/80	3	108	165	68.7	86	93	0.924731183	Incorrect	60 years and above	Excessive stress	Dizziness and fatigue	Not curable	Heart attack	Reducing weight and stress	1	NA	NA	NA	NA			NA			2	2	NA	0				3	2
34	2	1	1	1	2	2	6.00E+05	14	1		Primary Level	2	? 48 hours	105	72	105/72	1	NA	152	59.6	84	94	0.893617021	correct	40-49 years	overweight, physical inactivity, smoking and alcoholism, Hereditary, Excessive stress	Dizziness and fatigue, Headache and palpitation, Chest pain, Difficulty breathing, Flushing face, Blurred vision	Controllable, Not curable	Heart attack, Kidney disease, Eye problem	Reducing weight and stress, Intake of low salt and low fat diet, By regular exercise, By medication, Get enough sleep, Limiting alcohol and smoking	1	NA	NA	NA	NA			NA			1	1	NA	NA				7	1
35	1	1	2	1	4	2	1.00E+06	7	1	7th level		4	>48 hours	118	83	118/83	1	NA	175	67	78	92	0.847826087	correct	40-49 years	physical inactivity, Hereditary, Excessive stress	Dizziness and fatigue, Headache and palpitation, Chest pain, Difficulty breathing, Flushing face, Blurred vision	Controllable	Heart attack, Heart failure, Kidney disease, Stroke, Paralysis, Eye problem	Reducing weight and stress, Intake of low salt and low fat diet, By regular exercise, By medication, Get enough sleep, Limiting alcohol and smoking	1	NA	NA	NA	NA			NA			2	1	NA	0				7	2
31	1	1	1	1	4	2	5.00E+05	7	1	4th level		1	? 48 hours	124	84	124/84	2	NA	154	55.2	86	89	0.966292135	Incorrect	60 years and above	overweight, physical inactivity, smoking and alcoholism, Hereditary, Excessive stress	Dizziness and fatigue, Headache and palpitation, Chest pain, Difficulty breathing, Flushing face, Blurred vision	Controllable, Curable	Heart attack, Heart failure, Kidney disease, Stroke, Paralysis, Eye problem	Reducing weight and stress, Intake of low salt and low fat diet, By regular exercise, By medication, Get enough sleep, Limiting alcohol and smoking	1	NA	NA	NA	NA			NA			1	1	NA	NA				5	2
40	2	1	1	1	3	2	5.00E+05	15	2		Primary Level	2	? 48 hours	141	81	141/81	3	113	152	83	103	117	0.88034188	correct	40-49 years	physical inactivity	Headache and palpitation, Difficulty breathing, Flushing face, Blurred vision	Controllable	Heart attack, Kidney disease, Stroke, Paralysis, Eye problem	Reducing weight and stress, Intake of low salt and low fat diet, By regular exercise, By medication	1	NA	NA	NA	NA			NA			1	1	NA	NA				2	2
39	1	1	2	1	3	1	4.00E+05	7	2		Lower secondary Level	2	? 48 hours	128	77	128/77	2	NA	162	65.7	82	92	0.891304348	correct	40-49 years	overweight, physical inactivity, smoking and alcoholism, Hereditary, Excessive stress	Dizziness and fatigue, Headache and palpitation, Chest pain, Difficulty breathing, Flushing face, Blurred vision	Controllable, Not curable	Heart attack, Stroke, Paralysis, Eye problem	Reducing weight and stress, Intake of low salt and low fat diet, By regular exercise, Get enough sleep, Limiting alcohol and smoking	1	NA	NA	NA	NA			NA			1	1	NA	NA				2	1
48	1	1	1	1	2	2	6.00E+05	23	1	4th level		1	>48 hours	117	79	117/79	1	NA	163	59.4	84	87	0.965517241	correct	40-49 years	Hereditary, Excessive stress	Headache and palpitation, Flushing face	Controllable	Heart failure, Kidney disease, Paralysis, Eye problem	Reducing weight and stress, Intake of low salt and low fat diet, By regular exercise, By medication, Get enough sleep, Limiting alcohol and smoking	1	NA	NA	NA	NA			NA			2	2	NA	1	2	2 standard drink	Monday, Wednesday	6	3
42	1	1	1	1	4	1	8.00E+05	12	2		Secondary Level	2	? 48 hours	141	87	141/87	3	103	170	84.5	104	105	0.99047619	correct	40-49 years	Hereditary	Dizziness and fatigue, Headache and palpitation	Controllable	Stroke	Intake of low salt and low fat diet, By medication	1	NA	NA	NA	NA			NA			2	2	NA	1	2	1 standard drink	Friday	7	1
32	2	1	2	1	3	2	1.00E+06	10	2		Primary Level	2	>48 hours	108	57	108/57	1	NA	162	69.3	79	101	0.782178218	correct	60 years and above	Excessive stress	Flushing face	Controllable	Heart attack	Intake of low salt and low fat diet	1	NA	NA	NA	NA			NA			1	1	NA	NA				5	1
43	2	1	1	1	2	2	4.00E+05	7	2	Non- gazette employee		1	? 48 hours	105	67	105/67	1	NA	158	65.8	90	107	0.841121495	Incorrect	40-49 years	physical inactivity, Excessive stress	Dizziness and fatigue, Headache and palpitation, Flushing face	Controllable	Heart attack, Paralysis, Eye problem	Reducing weight and stress, Intake of low salt and low fat diet, By regular exercise	1	NA	NA	NA	NA			NA			1	1	NA	NA				7	2
39	2	1	1	1	1	2	6.00E+05	15	1		Primary Level	2	? 48 hours	98	59	98/59	1	NA	155	56.9	82	93	0.88172043	correct	40-49 years	overweight, physical inactivity, smoking and alcoholism	Dizziness and fatigue, Headache and palpitation, Chest pain	Controllable	Heart attack, Stroke, Paralysis	Reducing weight and stress, Intake of low salt and low fat diet, By regular exercise, By medication	1	NA	NA	NA	NA			NA			1	1	NA	NA				7	2
34	2	1	1	1	3	2	5.00E+05	7	2		Lower secondary Level	2	? 48 hours	140	81	140/81	3	141	160	95	139	114	1.219298246	correct	40-49 years	overweight, physical inactivity, smoking and alcoholism, Hereditary, Excessive stress	Dizziness and fatigue, Headache and palpitation, Chest pain, Difficulty breathing, Flushing face, Blurred vision	Controllable	Heart attack, Heart failure, Kidney disease, Stroke, Paralysis	Reducing weight and stress, Intake of low salt and low fat diet, By regular exercise, By medication, Get enough sleep, Limiting alcohol and smoking	1	NA	NA	NA	NA			NA			1	1	NA	NA				7	1
52	1	1	1	1	4	2	1.00E+06	21	1		Secondary Level	2	? 48 hours	150	92	150/92	3	120	172	93.6	100	105	0.952380952	correct	60 years and above	overweight, physical inactivity, smoking and alcoholism, Hereditary, Excessive stress	Dizziness and fatigue, Headache and palpitation, Chest pain, Difficulty breathing, Flushing face, Blurred vision	Controllable	Heart attack, Heart failure, Kidney disease, Stroke, Paralysis, Eye problem	Reducing weight and stress, Intake of low salt and low fat diet, By regular exercise, By medication, Get enough sleep, Limiting alcohol and smoking	1	NA	NA	NA	NA			NA			2	2	NA	0				7	1
26	1	2	4	1	3	1	1400000	2	1	5th level		1	? 48 hours	120	78	120/78	2	NA	178	67	79	83	0.951807229	correct	40-49 years	physical inactivity, smoking and alcoholism, Hereditary	Dizziness and fatigue, Chest pain, Flushing face	Curable	Heart failure, Paralysis	Intake of low salt and low fat diet, By medication	1	NA	NA	NA	NA			NA			1	1	NA	NA				3	2
41	1	1	1	1	3	1	483000	20	1	6th level		3	? 48 hours	110	60	110/60	1	NA	165	74	91	90	1.011111111	correct	60 years and above	overweight, physical inactivity, smoking and alcoholism, Hereditary, Excessive stress	Dizziness and fatigue, Headache and palpitation, Chest pain, Difficulty breathing, Flushing face	Controllable	Heart attack, Heart failure, Kidney disease, Stroke, Paralysis	Reducing weight and stress, Intake of low salt and low fat diet, By regular exercise, By medication, Get enough sleep, Limiting alcohol and smoking	1	NA	NA	NA	NA			NA			2	2	NA	0				5	1
36	2	1	2	2	2	1	3.00E+05	5	2		Primary Level	2	? 48 hours	123	81	123/81	2	NA	157	83.7	91	109	0.834862385	correct	40-49 years	smoking and alcoholism, Excessive stress	Dizziness and fatigue, Chest pain, Difficulty breathing, Flushing face	Controllable	Heart attack, Kidney disease, Paralysis, Eye problem	Reducing weight and stress, Intake of low salt and low fat diet, By regular exercise, Limiting alcohol and smoking	1	NA	NA	NA	NA			NA			1	1	NA	NA				5	1
30	2	1	1	1	4	1	5.00E+05	4	1	5th level		1	? 48 hours	122	82	122/82	2	NA	156	64.1	87	96	0.90625	correct	40-49 years	Excessive stress	Chest pain	Controllable	Heart attack	Intake of low salt and low fat diet	1	NA	NA	NA	NA			NA			1	1	NA	NA				7	3
37	2	1	1	1	3	2	1.00E+06	14	2	5th level		1	? 48 hours	104	62	104/62	1	NA	152	59.3	83	100	0.83	correct	40-49 years	Don't know	Flushing face	Controllable	Heart attack	Reducing weight and stress	1	NA	NA	NA	NA			NA			1	1	NA	NA				2	2
35	2	1	1	1	4	1	450000	10	2		Lower secondary Level	2	? 48 hours	115	70	115/70	1	NA	149	55	82	93	0.88172043	correct	40-49 years	overweight, physical inactivity, smoking and alcoholism, Hereditary, Excessive stress	Dizziness and fatigue, Headache and palpitation, Chest pain, Difficulty breathing, Flushing face, Blurred vision	Controllable	Heart attack, Heart failure, Kidney disease, Stroke, Paralysis	Reducing weight and stress, Intake of low salt and low fat diet, By regular exercise, By medication, Get enough sleep, Limiting alcohol and smoking	1	NA	NA	NA	NA			NA			1	1	NA	NA				7	1
45	1	1	1	1	3	2	1.00E+06	10	1	5th level		3	>48 hours	108	66	108/66	1	NA	172	74	90	98	0.918367347	correct	40-49 years	overweight, physical inactivity, smoking and alcoholism, Hereditary, Excessive stress	Dizziness and fatigue, Headache and palpitation, Flushing face, Blurred vision	Controllable	Heart attack, Heart failure, Kidney disease, Stroke, Paralysis	Reducing weight and stress, Intake of low salt and low fat diet, By regular exercise, By medication, Get enough sleep, Limiting alcohol and smoking	2	1	23	22	1	2	Yes	1			2	2	NA	0				5	1
38	1	1	3	1	4	2	7.00E+05	2	1		Secondary Level	2	? 48 hours	124	88	124/88	2	NA	165	80	98	99	0.98989899	Incorrect	20-39 years	overweight, smoking and alcoholism, Hereditary, Excessive stress	Dizziness and fatigue, Headache and palpitation, Flushing face	Controllable	Heart attack, Heart failure, Kidney disease, Stroke, Paralysis	Reducing weight and stress, Intake of low salt and low fat diet, By regular exercise, Get enough sleep, Limiting alcohol and smoking	1	NA	NA	NA	NA			NA			2	2	NA	0				2	1
48	2	1	1	1	1	2	3.00E+05	25	1	5th level		1	? 48 hours	124	73	124/73	2	NA	153	55.4	87	94	0.925531915	correct	40-49 years	overweight, physical inactivity, smoking and alcoholism, Hereditary, Excessive stress	Dizziness and fatigue, Headache and palpitation, Chest pain, Flushing face	Controllable, Curable	Heart attack, Heart failure, Kidney disease, Stroke, Paralysis, Eye problem	Reducing weight and stress, Intake of low salt and low fat diet, By regular exercise, By medication, Get enough sleep, Limiting alcohol and smoking	1	NA	NA	NA	NA			NA			1	1	NA	NA				7	1
29	2	1	1	1	4	2	482000	6	2	4th level		3	>48 hours	110	70	110/70	1	NA	150	55	74	96	0.770833333	correct	40-49 years	overweight	Dizziness and fatigue, Headache and palpitation, Flushing face	Controllable	Heart attack, Kidney disease	Reducing weight and stress, Intake of low salt and low fat diet, By regular exercise, By medication, Get enough sleep, Limiting alcohol and smoking	1	NA	NA	NA	NA			NA			1	1	NA	NA				5	1
28	2	1	1	1	3	2	7.00E+05	4	2	4th level		1	? 48 hours	109	82	109/82	1	NA	161	55.7	71	97	0.731958763	correct	40-49 years	smoking and alcoholism, Excessive stress	Flushing face, Blurred vision	Controllable	Heart attack, Paralysis, Eye problem	Intake of low salt and low fat diet, By regular exercise, Limiting alcohol and smoking	1	NA	NA	NA	NA			NA			1	1	NA	NA				7	2
42	2	1	1	1	2	2	8.00E+05	10	2	Non- gazette employee		1	? 48 hours	112	80	112/80	2	NA	166	74.9	95	103	0.922330097	correct	40-49 years	overweight, smoking and alcoholism, Excessive stress	Flushing face	Not curable	Heart attack, Kidney disease	Reducing weight and stress, By regular exercise	1	NA	NA	NA	NA			NA			1	1	NA	NA				7	1
35	2	1	2	1	1	1	3.00E+05	2	2	Non- gazette employee		3	? 48 hours	120	80	120/80	2	NA	153	80.6	105	118	0.889830508	correct	40-49 years	overweight, physical inactivity, smoking and alcoholism, Hereditary, Excessive stress	Dizziness and fatigue, Headache and palpitation, Chest pain, Difficulty breathing, Flushing face, Blurred vision	Controllable	Heart attack, Heart failure, Kidney disease, Stroke, Paralysis	Reducing weight and stress, Intake of low salt and low fat diet, By regular exercise, By medication	1	NA	NA	NA	NA			NA			1	1	NA	NA				5	1
38	1	1	1	1	2	2	7.00E+05	10	1	5th level		1	? 48 hours	118	72	118/72	1	NA	170	77	93	98	0.948979592	correct	20-39 years	overweight, physical inactivity	Dizziness and fatigue, Headache and palpitation, Chest pain	Controllable, Curable	Heart attack	Reducing weight and stress, Intake of low salt and low fat diet, By regular exercise, By medication	1	NA	NA	NA	NA			NA			1	1	NA	NA				7	1
28	1	2	1	1	3	2	1.00E+06	3	1	6th level		1	? 48 hours	120	77	120/77	2	NA	169	63	78	82	0.951219512	Incorrect	40-49 years	physical inactivity, Hereditary	Dizziness and fatigue, Headache and palpitation	Controllable	Heart attack, Paralysis	Reducing weight and stress, By regular exercise, Limiting alcohol and smoking	1	NA	NA	NA	NA			NA			1	1	NA	NA				4	1
33	1	1	1	1	3	1	1.00E+06	5	1	5th level		1	? 48 hours	114	74	114/74	1	NA	168	59	80	85	0.941176471	correct	40-49 years	Hereditary, Excessive stress	Headache and palpitation, Difficulty breathing	Controllable	Heart attack, Paralysis	Reducing weight and stress, Intake of low salt and low fat diet, By medication	1	NA	NA	NA	NA			NA			1	1	NA	NA				5	1
27	2	1	1	1	2	2	4.00E+05	3	2		Primary Level	2	? 48 hours	81	45	81/45	1	NA	141	47	70	85	0.823529412	correct	60 years and above	physical inactivity	Headache and palpitation, Flushing face	Controllable	Heart attack, Paralysis	Intake of low salt and low fat diet, By medication, Limiting alcohol and smoking	1	NA	NA	NA	NA			NA			1	1	NA	NA				7	1
34	2	1	2	1	3	1	6.00E+05	4	2		Primary Level	2	? 48 hours	110	74	110/74	1	NA	152	57	86	92	0.934782609	correct	40-49 years	overweight, physical inactivity, smoking and alcoholism, Hereditary, Excessive stress	Dizziness and fatigue, Chest pain, Flushing face	Controllable	Heart failure, Paralysis	By regular exercise, Limiting alcohol and smoking	1	NA	NA	NA	NA			NA			1	1	NA	NA				7	1
33	2	1	1	1	4	2	650000	2	2		Lower secondary Level	2	? 48 hours	110	70	110/70	1	NA	145	57	76	95	0.8	correct	20-39 years	overweight, physical inactivity, smoking and alcoholism, Hereditary, Excessive stress	Dizziness and fatigue, Headache and palpitation, Chest pain, Flushing face	Controllable	Heart attack, Heart failure, Stroke, Paralysis	Reducing weight and stress, Intake of low salt and low fat diet, By regular exercise, By medication, Limiting alcohol and smoking	1	NA	NA	NA	NA			NA			1	1	NA	NA				7	1
30	2	1	1	1	3	1	850000	4	1	4th level		3	? 48 hours	100	62	100/62	1	NA	152	50	74	80	0.925	correct	60 years and above	overweight, Excessive stress	Chest pain, Difficulty breathing	Controllable, Curable	Heart attack	Reducing weight and stress, Intake of low salt and low fat diet	1	NA	NA	NA	NA			NA			1	1	NA	NA				7	1
38	2	1	2	1	3	2	9.00E+05	17	1		Primary Level	2	? 48 hours	109	77	109/77	1	NA	156	72	87	96	0.90625	correct	40-49 years	overweight, physical inactivity, Excessive stress	Headache and palpitation, Chest pain, Flushing face	Controllable	Heart attack	Reducing weight and stress, Intake of low salt and low fat diet, By regular exercise	1	NA	NA	NA	NA			NA			1	1	NA	NA				7	2
55	1	1	1	1	4	1	5.00E+05	35	1		Lower secondary Level	2	? 48 hours	98	67	98/67	1	NA	155	52.7	78	86	0.906976744	correct	40-49 years	overweight, physical inactivity, smoking and alcoholism, Hereditary, Excessive stress	Dizziness and fatigue, Headache and palpitation, Chest pain, Difficulty breathing, Flushing face, Blurred vision	Controllable	Heart attack, Heart failure, Stroke, Paralysis	Reducing weight and stress, Intake of low salt and low fat diet, By regular exercise, By medication, Get enough sleep, Limiting alcohol and smoking	1	NA	NA	NA	NA			NA			2	2	NA	1	1	1 standard drink	Saturday	5	1
24	1	2	1	1	3	1	1.00E+06	2	2		Lower secondary Level	2	? 48 hours	109	69	109/69	1	NA	168	69.4	78	95	0.821052632	correct	60 years and above	overweight, physical inactivity, smoking and alcoholism, Hereditary, Excessive stress	Don't know	Controllable	Heart attack, Heart failure, Paralysis	Reducing weight and stress, Intake of low salt and low fat diet, By regular exercise, By medication, Get enough sleep, Limiting alcohol and smoking	1	NA	NA	NA	NA			NA			2	2	NA	1	1	1 standard drink	Saturday	7	1
42	1	1	1	1	3	2	3.00E+05	4	2		Lower secondary Level	2	? 48 hours	105	62	105/62	1	NA	157	47.4	73	84	0.869047619	correct	40-49 years	overweight, smoking and alcoholism, Hereditary, Excessive stress	Dizziness and fatigue, Headache and palpitation, Chest pain, Difficulty breathing, Blurred vision	Controllable, Curable	Heart attack, Kidney disease, Stroke, Paralysis, Eye problem	Reducing weight and stress, Intake of low salt and low fat diet, By regular exercise, By medication, Get enough sleep, Limiting alcohol and smoking	1	NA	NA	NA	NA			NA			2	2	NA	1	1	2 standard drink	Friday	3	2
49	1	1	1	1	4	2	6.00E+05	8	1		Secondary Level	2	? 48 hours	140	79	140/79	3	122	168	72.6	86	93	0.924731183	Don't know	60 years and above	overweight, physical inactivity, smoking and alcoholism, Hereditary, Excessive stress	Dizziness and fatigue, Headache and palpitation, Chest pain, Difficulty breathing, Flushing face, Blurred vision	Controllable, Curable	Heart attack, Heart failure, Kidney disease, Stroke, Paralysis, Eye problem	Reducing weight and stress, Intake of low salt and low fat diet, By regular exercise, By medication, Get enough sleep, Limiting alcohol and smoking	1	NA	NA	NA	NA			NA			2	2	NA	1	2	2 standard drink	Friday	4	1
30	1	1	1	1	3	1	450000	5	2	5th level		3	? 48 hours	110	65	110/65	1	NA	166	76	93	101	0.920792079	Incorrect	40-49 years	smoking and alcoholism, Hereditary, Excessive stress	Dizziness and fatigue, Headache and palpitation	Controllable	Heart attack, Heart failure, Paralysis	Reducing weight and stress, Intake of low salt and low fat diet, By regular exercise, By medication, Get enough sleep, Limiting alcohol and smoking	1	NA	NA	NA	NA			NA			2	2	NA	0				2	2
41	1	1	1	1	3	1	483000	20	1	6th level		1	? 48 hours	110	78	110/78	1	NA	165	74	83	92	0.902173913	correct	60 years and above	overweight, physical inactivity, smoking and alcoholism, Hereditary, Excessive stress	Dizziness and fatigue, Headache and palpitation, Chest pain, Difficulty breathing, Flushing face	Controllable	Heart attack, Heart failure, Kidney disease, Stroke, Paralysis	Reducing weight and stress, Intake of low salt and low fat diet, By regular exercise, By medication, Get enough sleep, Limiting alcohol and smoking	1	NA	NA	NA	NA			NA			2	2	NA	0				5	1
24	2	2	1	1	4	2	4.00E+05	2	2		Primary Level	2	? 48 hours	91	60	91/60	1	NA	155	45	62	85	0.729411765	correct	60 years and above	overweight, smoking and alcoholism, Hereditary, Excessive stress	Dizziness and fatigue, Headache and palpitation, Flushing face, Blurred vision	Controllable	Heart attack, Paralysis, Eye problem	Reducing weight and stress, Intake of low salt and low fat diet, By regular exercise, Limiting alcohol and smoking	1	NA	NA	NA	NA			NA			1	1	NA	NA				7	1
34	1	1	1	1	2	2	1200000	5	1		Lower secondary Level	2	? 48 hours	110	77	110/77	1	NA	157	66.6	89	95	0.936842105	correct	40-49 years	Excessive stress	Dizziness and fatigue, Headache and palpitation	Controllable	Heart attack	Intake of low salt and low fat diet, By regular exercise	1	NA	NA	NA	NA			NA			1	1	NA	NA				7	1
28	2	1	1	1	2	2	5.00E+05	3	1		Primary Level	2	? 48 hours	100	54	100/54	1	NA	151	55.1	82	89	0.921348315	Incorrect	60 years and above	overweight, physical inactivity, smoking and alcoholism, Hereditary, Excessive stress	Dizziness and fatigue, Headache and palpitation, Chest pain, Difficulty breathing, Flushing face, Blurred vision	Controllable, Curable	Heart attack, Kidney disease, Stroke	Reducing weight and stress, Intake of low salt and low fat diet, By regular exercise, By medication, Get enough sleep, Limiting alcohol and smoking	1	NA	NA	NA	NA			NA			1	1	NA	NA				7	1
44	2	1	1	1	3	2	9.00E+05	21	1		Primary Level	2	? 48 hours	124	77	124/77	2	NA	153	54.8	75	90	0.833333333	correct	40-49 years	overweight, physical inactivity, smoking and alcoholism, Hereditary, Excessive stress	Dizziness and fatigue, Headache and palpitation, Chest pain, Difficulty breathing, Flushing face	Controllable, Not curable	Heart attack, Heart failure, Stroke, Paralysis	Reducing weight and stress, Intake of low salt and low fat diet, By regular exercise, By medication, Limiting alcohol and smoking	1	NA	NA	NA	NA			NA			1	1	NA	NA				7	1
44	1	1	1	1	3	2	7.00E+05	24	1	6th level		3	>48 hours	123	81	123/81	2	NA	161	65	87	83	1.048192771	correct	40-49 years	overweight, physical inactivity, smoking and alcoholism, Hereditary, Excessive stress	Dizziness and fatigue, Headache and palpitation, Chest pain, Difficulty breathing, Flushing face, Blurred vision	Controllable, Not curable	Heart attack, Heart failure, Kidney disease, Stroke, Paralysis, Eye problem	Reducing weight and stress, Intake of low salt and low fat diet, By regular exercise, By medication, Get enough sleep, Limiting alcohol and smoking	1	NA	NA	NA	NA			NA			2	2	NA	1	4	3 standard drink	Friday	7	2
56	1	1	1	1	2	1	5.00E+05	30	1		Primary Level	2	? 48 hours	120	70	120/70	2	NA	185	72	88	90	0.977777778	correct	40-49 years	overweight, smoking and alcoholism, Excessive stress	Dizziness and fatigue, Headache and palpitation, Difficulty breathing	Controllable	Heart failure, Stroke, Eye problem	Reducing weight and stress, By regular exercise	1	NA	NA	NA	NA			NA			1	1	NA	NA				5	1
38	2	2	2	1	3	2	5.00E+05	17	2		Primary Level	2	? 48 hours	121	80	121/80	2	NA	151	66	81	101	0.801980198	correct	40-49 years	physical inactivity	Dizziness and fatigue	Controllable	Heart attack, Paralysis, Eye problem	Reducing weight and stress, Intake of low salt and low fat diet, By regular exercise, By medication, Get enough sleep, Limiting alcohol and smoking	1	NA	NA	NA	NA			NA			1	1	NA	NA				7	2
37	1	1	1	1	4	1	5.00E+05	5	2		Lower secondary Level	2	? 48 hours	99	71	99/71	1	NA	167	67.3	85	95	0.894736842	Incorrect	60 years and above	overweight, physical inactivity, smoking and alcoholism, Hereditary, Excessive stress	Dizziness and fatigue, Headache and palpitation, Difficulty breathing, Flushing face	Controllable	Heart attack, Stroke, Paralysis, Eye problem	Reducing weight and stress, Intake of low salt and low fat diet, By regular exercise, By medication, Get enough sleep, Limiting alcohol and smoking	2	1	17	20	1	1	No visit during past 12 months	1	1 times a week		2	2	NA	1	1	2 standard drink	Friday	6	1
36	1	1	1	1	4	1	840000	10	1	5th level		1	? 48 hours	120	63	120/63	2	NA	168	62.2	84	90	0.933333333	correct	20-39 years	physical inactivity	Flushing face	Controllable	Heart attack	Reducing weight and stress	1	NA	NA	NA	NA			NA			1	1	NA	NA				5	1
44	2	1	2	2	4	1	1200000	15	2		Secondary Level	2	? 48 hours	94	60	94/60	1	NA	156	68.6	84	96	0.875	correct	40-49 years	overweight, physical inactivity	Headache and palpitation, Flushing face	Controllable	Heart attack, Heart failure, Paralysis	Reducing weight and stress, Intake of low salt and low fat diet, By regular exercise, Limiting alcohol and smoking	1	NA	NA	NA	NA			NA			1	1	NA	NA				7	1
32	2	1	2	1	3	1	8.00E+05	3	2		Lower secondary Level	2	? 48 hours	111	72	111/72	1	NA	150	54.7	84	94	0.893617021	correct	40-49 years	overweight, physical inactivity, smoking and alcoholism, Hereditary, Excessive stress	Dizziness and fatigue, Headache and palpitation, Chest pain, Difficulty breathing, Flushing face, Blurred vision	Controllable	Heart failure, Paralysis	By regular exercise, Limiting alcohol and smoking	1	NA	NA	NA	NA			NA			1	1	NA	NA				7	1
38	1	1	1	1	4	1	1.00E+06	8	1		Secondary Level	2	>48 hours	115	66	115/66	1	NA	165	77.6	90	97	0.927835052	Don't know	40-49 years	smoking and alcoholism	Headache and palpitation, Difficulty breathing	Controllable	Heart attack	By regular exercise	1	NA	NA	NA	NA			NA			1	1	NA	NA				7	2
55	1	1	1	1	2	1	1500000	30	1		Lower secondary Level	2	? 48 hours	130	83	130/83	2	NA	160	68	79	83	0.951807229	correct	40-49 years	overweight, Hereditary	Dizziness and fatigue, Headache and palpitation	Curable	Heart attack, Stroke	Reducing weight and stress, Intake of low salt and low fat diet, By regular exercise	1	NA	NA	NA	NA			NA			2	2	NA	0				7	2
44	1	1	1	1	4	2	1500000	4	2		Secondary Level	2	>48 hours	122	85	122/85	2	NA	171	71.8	86	95	0.905263158	correct	40-49 years	overweight, physical inactivity, smoking and alcoholism, Hereditary, Excessive stress	Dizziness and fatigue, Headache and palpitation, Chest pain, Difficulty breathing, Flushing face, Blurred vision	Controllable, Curable	Heart attack, Heart failure, Kidney disease, Stroke, Paralysis, Eye problem	Reducing weight and stress, Intake of low salt and low fat diet, By regular exercise, By medication, Get enough sleep, Limiting alcohol and smoking	2	2	30	14	1	2	No	1	3 times a day		2	2	NA	1	2	3 standard drink	Monday	4	1
36	1	1	1	1	4	1	450000	8	2		Secondary Level	2	? 48 hours	125	79	125/79	2	NA	163	61.7	81	90	0.9	correct	40-49 years	overweight, physical inactivity, Excessive stress	Dizziness and fatigue, Headache and palpitation, Difficulty breathing	Controllable	Heart attack, Kidney disease, Stroke, Paralysis	Reducing weight and stress, Intake of low salt and low fat diet, By regular exercise, Limiting alcohol and smoking	2	1	20	16	2			2			2	2	NA	0				6	1
40	1	1	2	2	2	1	8.00E+05	6	1	5th level		4	>48 hours	108	73	108/73	1	NA	164	73	85	90	0.944444444	correct	40-49 years	overweight, physical inactivity, smoking and alcoholism, Excessive stress	Headache and palpitation, Chest pain, Difficulty breathing, Flushing face	Controllable, Curable	Heart attack, Paralysis	Reducing weight and stress, Intake of low salt and low fat diet, By regular exercise	2	1	18	22	1	1	No visit during past 12 months	1	5 times a day		2	2	NA	1	2	1 standard drink	Tuesday	4	1
44	2	1	1	1	4	1	7.00E+05	9	1		Primary Level	2	? 48 hours	112	60	112/60	1	NA	159	64	83	95	0.873684211	Incorrect	40-49 years	Excessive stress	Dizziness and fatigue	Controllable	Heart attack	Intake of low salt and low fat diet	1	NA	NA	NA	NA			NA			1	1	NA	NA				7	2
32	2	1	1	1	4	1	2.00E+06	9	1		Secondary Level	2	? 48 hours	98	60	98/60	1	NA	151	53.1	79	86	0.918604651	Incorrect	40-49 years	Excessive stress	Dizziness and fatigue	Controllable	Heart attack	Reducing weight and stress	1	NA	NA	NA	NA			NA			1	1	NA	NA				7	1
35	2	1	1	1	4	2	4.00E+05	2	2		Primary Level	2	? 48 hours	108	73	108/73	1	NA	147	55	79	97	0.81443299	correct	20-39 years	overweight, physical inactivity, smoking and alcoholism, Hereditary, Excessive stress	Dizziness and fatigue, Headache and palpitation, Chest pain, Flushing face	Controllable	Heart attack, Heart failure, Stroke, Paralysis	Reducing weight and stress, Intake of low salt and low fat diet, By regular exercise, By medication, Limiting alcohol and smoking	1	NA	NA	NA	NA			NA			1	1	NA	NA				7	1
45	1	1	2	1	2	1	1400000	15	1	6th level		4	? 48 hours	116	75	116/75	1	NA	165	70	79	85	0.929411765	correct	40-49 years	Hereditary	Dizziness and fatigue	Curable	Heart attack	Reducing weight and stress	1	NA	NA	NA	NA			NA			2	2	NA	0				3	1
33	1	1	1	1	4	2	1.00E+06	4	1		Primary Level	2	? 48 hours	119	78	119/78	1	NA	167	80	94	99	0.949494949	correct	40-49 years	physical inactivity, smoking and alcoholism	Chest pain, Flushing face, Blurred vision	Controllable, Curable	Heart attack, Kidney disease	Intake of low salt and low fat diet, By medication	1	NA	NA	NA	NA			NA			1	1	NA	NA				6	3
24	2	2	1	1	3	2	5.00E+05	2	2		Primary Level	2	? 48 hours	101	74	101/74	1	NA	165	43.9	57	85	0.670588235	Incorrect	40-49 years	overweight, physical inactivity, smoking and alcoholism, Hereditary, Excessive stress	Dizziness and fatigue, Headache and palpitation, Chest pain, Difficulty breathing, Flushing face, Blurred vision	Controllable	Heart attack, Heart failure, Kidney disease, Stroke, Paralysis, Eye problem	Reducing weight and stress, Intake of low salt and low fat diet, By regular exercise, By medication, Get enough sleep, Limiting alcohol and smoking	1	NA	NA	NA	NA			NA			1	1	NA	NA				7	2
56	1	1	1	1	2	2	5.00E+05	21	1	5th level		1	? 48 hours	132	85	132/85	2	NA	160	74	89	92	0.967391304	correct	60 years and above	Excessive stress	Headache and palpitation	Controllable	Heart attack, Heart failure	Reducing weight and stress, Intake of low salt and low fat diet, By regular exercise, By medication	2	1	16	40	2	2	Yes	1	1 times a week	6 times a day	1	1	NA	NA				7	2
36	1	1	1	1	4	1	6.00E+05	6	1		Secondary Level	2	>48 hours	123	83	123/83	2	NA	173	66.9	81	91	0.89010989	correct	60 years and above	overweight, physical inactivity, smoking and alcoholism, Hereditary, Excessive stress	Dizziness and fatigue, Headache and palpitation, Chest pain	Controllable	Heart attack, Paralysis	Reducing weight and stress, Intake of low salt and low fat diet, By regular exercise, Get enough sleep, Limiting alcohol and smoking	2	2	20	16	1	1	No	1	2 times a day		2	2	NA	1	3	2 standard drink	Friday	5	1
46	1	1	1	1	2	2	5.00E+05	26	1	Non- gazette employee		1	? 48 hours	120	77	120/77	2	NA	152	68.5	104	93	1.11827957	Don't know	40-49 years	overweight	Headache and palpitation	Controllable	Heart attack	Reducing weight and stress	1	NA	NA	NA	NA			NA			1	1	NA	NA				7	1
[truncated: 70 more columns]
